# Supplementary material for: μ3-Dodeca­tungsto(V,VI)aluminato-κ3 O:O′:O′′-tris­[aqua­bis­(ethyl­ene­diamine-κ2 N,N′)copper(II)]
Source: Acta Crystallogr Sect E Struct Rep Online. 2011 Nov 19;67(Pt 12):m1778–9. doi: 10.1107/S1600536811048288 (PMC3238692; doi:10.1107/S1600536811048288)
Supplement: Supplementary file 1 [file e-67-m1778-sup1.cif]

##############################################################################
#                                                                            #
# This CIF contains the data in a paper accepted for publication in          #
# Acta Crystallographica Section E. It conforms to the requirements of       #
# Notes for Authors for Acta Crystallographica Section E, and has been       #
# peer reviewed under the auspices of the IUCr Commission on Journals.       #
#                                                                            #
# Full details of the Crystallographic Information File format               #
# are given in the paper "The Crystallographic Information File (CIF):       #
# a New Standard Archive File for Crystallography" by S. R. Hall, F. H.      #
# Allen and I. D. Brown [Acta Cryst. (1991), A47, 655-685].                  #
#                                                                            #
# The current version of the core CIF dictionary is obtainable from          #
# ftp://ftp.iucr.org/pub/cif_core.dic.                                       #
#                                                                            #
# Software is freely available for graphical display of the structure(s)     #
# in this CIF. For information consult the CIF software page                 #
# http://www.iucr.org/resources/cif/software.                                #
#                                                                            #
# This file may be used for bona fide research purposes within the           #
# scientific community so long as proper attribution is given to the journal # 
# article from which it was obtained.                                        #
#                                                                            #
##############################################################################
data_I
_audit_creation_method     SHELXL-97
_chemical_name_systematic
;
\m~3~-Dodecatungsto(V,VI)aluminato-
\k^3^<i>O</i>:<i>O</i>':<i>O</i>''-tris[aquabis(ethylenediamine-
\k^2^<i>N</i>,<i>N</i>')copper(II)]
;
_chemical_name_common     ?
_chemical_formula_moiety     'C12 H54 Al Cu3 N12 O43 W12'
_chemical_formula_sum     'C12 H54 Al Cu3 N12 O43 W12'
_chemical_formula_iupac     '[Al Cu3 W12 O40 (C2 H8 N2)6 (H2 O)3]'
_chemical_formula_weight     3478.47
_chemical_melting_point     ?
_symmetry_cell_setting     trigonal
_symmetry_space_group_name_H-M     'R -3 c'
_symmetry_space_group_name_Hall     '-R 3 2"c'
loop_
    _symmetry_equiv_pos_as_xyz
    'x, y, z'
    '-y, x-y, z'
    '-x+y, -x, z'
    'y, x, -z+1/2'
    'x-y, -y, -z+1/2'
    '-x, -x+y, -z+1/2'
    'x+2/3, y+1/3, z+1/3'
    '-y+2/3, x-y+1/3, z+1/3'
    '-x+y+2/3, -x+1/3, z+1/3'
    'y+2/3, x+1/3, -z+5/6'
    'x-y+2/3, -y+1/3, -z+5/6'
    '-x+2/3, -x+y+1/3, -z+5/6'
    'x+1/3, y+2/3, z+2/3'
    '-y+1/3, x-y+2/3, z+2/3'
    '-x+y+1/3, -x+2/3, z+2/3'
    'y+1/3, x+2/3, -z+7/6'
    'x-y+1/3, -y+2/3, -z+7/6'
    '-x+1/3, -x+y+2/3, -z+7/6'
    '-x, -y, -z'
    'y, -x+y, -z'
    'x-y, x, -z'
    '-y, -x, z-1/2'
    '-x+y, y, z-1/2'
    'x, x-y, z-1/2'
    '-x+2/3, -y+1/3, -z+1/3'
    'y+2/3, -x+y+1/3, -z+1/3'
    'x-y+2/3, x+1/3, -z+1/3'
    '-y+2/3, -x+1/3, z-1/6'
    '-x+y+2/3, y+1/3, z-1/6'
    'x+2/3, x-y+1/3, z-1/6'
    '-x+1/3, -y+2/3, -z+2/3'
    'y+1/3, -x+y+2/3, -z+2/3'
    'x-y+1/3, x+2/3, -z+2/3'
    '-y+1/3, -x+2/3, z+1/6'
    '-x+y+1/3, y+2/3, z+1/6'
    'x+1/3, x-y+2/3, z+1/6'
_cell_length_a     17.9719(14)
_cell_length_b     17.9719(14)
_cell_length_c     29.335(5)
_cell_angle_alpha     90.00
_cell_angle_beta     90.00
_cell_angle_gamma     120.00
_cell_volume     8206(2)
_cell_formula_units_Z     6
_cell_measurement_reflns_used     4488
_cell_measurement_theta_min     2.26
_cell_measurement_theta_max     27.88
_cell_measurement_temperature     296(2)
_exptl_crystal_description     prism
_exptl_crystal_colour     blue
_exptl_crystal_size_max     0.11
_exptl_crystal_size_mid     0.11
_exptl_crystal_size_min     0.10
_exptl_crystal_density_diffrn     4.224
_exptl_crystal_density_meas     ?
_exptl_crystal_density_method     'not measured'
_exptl_crystal_F_000     9252
_exptl_absorpt_coefficient_mu     26.380
_exptl_absorpt_correction_type     multi-scan
_exptl_absorpt_process_details     '(ABSCOR; Higashi, 1995)'
_exptl_absorpt_correction_T_min     0.159
_exptl_absorpt_correction_T_max     0.178
_exptl_special_details     ?
_diffrn_ambient_temperature     296(2)
_diffrn_radiation_type     MoK\a
_diffrn_radiation_wavelength     0.71073
_diffrn_radiation_source     'fine-focus sealed tube'
_diffrn_radiation_monochromator     graphite
_diffrn_measurement_device_type     'Rigaku R-AXIS RAPID'
_diffrn_measurement_method     '\w scans'
_diffrn_detector_area_resol_mean     10
_diffrn_reflns_number     22760
_diffrn_reflns_av_R_equivalents     0.0712
_diffrn_reflns_av_sigmaI/netI     0.0356
_diffrn_reflns_theta_min     2.27
_diffrn_reflns_theta_max     28.04
_diffrn_reflns_theta_full     28.04
_diffrn_measured_fraction_theta_max     0.999
_diffrn_measured_fraction_theta_full     0.999
_diffrn_reflns_limit_h_min     -23
_diffrn_reflns_limit_h_max     23
_diffrn_reflns_limit_k_min     -23
_diffrn_reflns_limit_k_max     23
_diffrn_reflns_limit_l_min     -38
_diffrn_reflns_limit_l_max     38
_diffrn_standards_number     0
_diffrn_standards_interval_count     .
_diffrn_standards_interval_time     .
_diffrn_standards_decay_%     0
_refine_special_details
;
Refinement of <i>F</i>^2^ against ALL reflections. The weighted <i>R</i>-factor
<i>wR</i> and goodness of fit <i>S</i> are based on <i>F</i>^2^, conventional
<i>R</i>-factors <i>R</i> are based on <i>F</i>, with <i>F</i> set to zero for
negative <i>F</i>^2^. The threshold expression of <i>F</i>^2^ >
\s(<i>F</i>^2^) is used only for calculating <i>R</i>-factors(gt) <i>etc</i>.
and is not relevant to the choice of reflections for refinement.
<i>R</i>-factors based on <i>F</i>^2^ are statistically about twice as large
as those based on <i>F</i>, and <i>R</i>-- factors based on ALL data will be
even larger.
;
_reflns_number_total     2220
_reflns_number_gt     1864
_reflns_threshold_expression     I>2sigma(I)
_refine_ls_structure_factor_coef     Fsqd
_refine_ls_matrix_type     full
_refine_ls_R_factor_all     0.0478
_refine_ls_R_factor_gt     0.0348
_refine_ls_wR_factor_gt     0.0663
_refine_ls_wR_factor_ref     0.0706
_refine_ls_goodness_of_fit_ref     1.097
_refine_ls_restrained_S_all     1.097
_refine_ls_number_reflns     2220
_refine_ls_number_parameters     157
_refine_ls_number_restraints     0
_refine_ls_hydrogen_treatment     constr
_refine_ls_weighting_scheme     calc
_refine_ls_weighting_details
       'calc w=1/[\s^2^(Fo^2^)+(0.0089P)^2^+625.9202P] where P=(Fo^2^+2Fc^2^)/3'
_atom_sites_solution_hydrogens     geom
_atom_sites_solution_primary     direct
_atom_sites_solution_secondary     difmap
_refine_ls_shift/su_max     0.001
_refine_ls_shift/su_mean     0.000
_refine_diff_density_max     1.851
_refine_diff_density_min     -3.557
_refine_ls_extinction_method     'SHELXL97 (Sheldrick, 2008)'
_refine_ls_extinction_coef     0.000015(2)
_refine_ls_extinction_expression
                                  'Fc^*^=kFc[1+0.001xFc^2^\l^3^/sin(2\q)]^-1/4^'
loop_
    _atom_type_symbol
    _atom_type_description
    _atom_type_scat_dispersion_real
    _atom_type_scat_dispersion_imag
    _atom_type_scat_source
    'C' 'C' 0.0033 0.0016
                         'International Tables Vol C Tables 4.2.6.8 and 6.1.1.4'
    'H' 'H' 0.0000 0.0000
                         'International Tables Vol C Tables 4.2.6.8 and 6.1.1.4'
    'N' 'N' 0.0061 0.0033
                         'International Tables Vol C Tables 4.2.6.8 and 6.1.1.4'
    'O' 'O' 0.0106 0.0060
                         'International Tables Vol C Tables 4.2.6.8 and 6.1.1.4'
    'Al' 'Al' 0.0645 0.0514
                         'International Tables Vol C Tables 4.2.6.8 and 6.1.1.4'
    'Cu' 'Cu' 0.3201 1.2651
                         'International Tables Vol C Tables 4.2.6.8 and 6.1.1.4'
    'W' 'W' -0.8490 6.8722
                         'International Tables Vol C Tables 4.2.6.8 and 6.1.1.4'
_computing_data_collection     'RAPID-AUTO (Rigaku, 1998)'
_computing_cell_refinement     'RAPID-AUTO (Rigaku, 1998)'
_computing_data_reduction     'RAPID-AUTO (Rigaku, 1998)'
_computing_structure_solution     'SHELXS97 (Sheldrick, 2008)'
_computing_structure_refinement     'SHELXL97 (Sheldrick, 2008)'
_computing_molecular_graphics     'DIAMOND (Brandenburg, 1999)'
_computing_publication_material     'SHELXL97 (Sheldrick, 2008)'
loop_
    _atom_site_type_symbol
    _atom_site_label
    _atom_site_fract_x
    _atom_site_fract_y
    _atom_site_fract_z
    _atom_site_U_iso_or_equiv
    _atom_site_adp_type
    _atom_site_calc_flag
    _atom_site_refinement_flags
    _atom_site_occupancy
    _atom_site_symmetry_multiplicity
    _atom_site_disorder_assembly
    _atom_site_disorder_group
    Al Al1 0.0000 1.0000 0.2500 0.0086(12) Uani d S 1 6 . .
    W W1 0.12019(2) 0.89540(2) 0.251326(13) 0.01398(11) Uani d . 1 1 . .
    W W2 0.11116(3) 0.99748(3) 0.151770(19) 0.03112(15) Uani d . 1 1 . .
    Cu Cu1 0.38149(11) 1.0000 0.2500 0.0250(4) Uani d S 1 2 . .
    O O1 0.1553(4) 0.8230(4) 0.2512(3) 0.035(2) Uani d . 1 1 . .
    O O2 0.1623(6) 0.9928(5) 0.1054(3) 0.035(2) Uani d . 1 1 . .
    O O3 0.0000 0.8191(5) 0.2500 0.032(3) Uani d S 1 2 . .
    O O4 0.2303(5) 1.0000 0.2500 0.021(2) Uani d S 1 2 . .
    O O5 0.1345(9) 0.9100(9) 0.1856(6) 0.017(3) Uani d P 0.50 1 . .
    O O5' 0.0992(10) 0.9148(9) 0.1888(5) 0.014(3) Uani d P 0.50 1 . .
    O O6 0.1377(9) 0.9148(8) 0.3158(5) 0.016(3) Uani d P 0.50 1 . .
    O O6' 0.0980(9) 0.9157(9) 0.3118(5) 0.013(3) Uani d P 0.50 1 . .
    O O7 0.0887(8) 1.0866(8) 0.1188(5) 0.016(3) Uiso d P 0.50 1 . .
    O O7' -0.0036(9) 0.9157(8) 0.1502(5) 0.018(3) Uani d P 0.50 1 . .
    O O8 0.0000(8) 1.0914(7) 0.2333(4) 0.010(2) Uani d P 0.50 1 . .
    O O9 0.0000 1.0000 0.1883(7) 0.011(4) Uani d SP 0.50 3 . .
    O O1W 0.5157(6) 1.0000 0.2500 0.039(3) Uani d S 1 2 . .
    H H1W 0.5318 0.9756 0.2693 0.059 Uiso d R 1 1 . .
    C C1 0.3609(8) 1.0205(8) 0.3444(4) 0.036(3) Uani d . 1 1 . .
    H H1C 0.3626 1.0033 0.3755 0.043 Uiso calc R 1 1 . .
    H H1D 0.3169 1.0365 0.3420 0.043 Uiso calc R 1 1 . .
    C C2 0.4485(8) 1.0956(8) 0.3305(4) 0.037(3) Uani d . 1 1 . .
    H H2C 0.4615 1.1460 0.3484 0.044 Uiso calc R 1 1 . .
    H H2D 0.4930 1.0811 0.3359 0.044 Uiso calc R 1 1 . .
    N N1 0.3427(6) 0.9487(6) 0.3121(3) 0.028(2) Uani d . 1 1 . .
    H H1A 0.2861 0.9102 0.3118 0.033 Uiso calc R 1 1 . .
    H H1B 0.3712 0.9218 0.3208 0.033 Uiso calc R 1 1 . .
    N N2 0.4457(6) 1.1133(6) 0.2820(3) 0.031(2) Uani d . 1 1 . .
    H H2A 0.4994 1.1439 0.2707 0.037 Uiso calc R 1 1 . .
    H H2B 0.4189 1.1438 0.2780 0.037 Uiso calc R 1 1 . .
loop_
    _atom_site_aniso_label
    _atom_site_aniso_U_11
    _atom_site_aniso_U_22
    _atom_site_aniso_U_33
    _atom_site_aniso_U_12
    _atom_site_aniso_U_13
    _atom_site_aniso_U_23
    Al1 0.0072(17) 0.0072(17) 0.011(3) 0.0036(8) 0.000 0.000
    W1 0.01112(18) 0.00943(17) 0.0236(2) 0.00683(14) -0.00119(14) -0.00112(14)
    W2 0.0239(2) 0.0154(2) 0.0504(3) 0.00709(17) 0.0232(2) -0.00150(19)
    Cu1 0.0300(7) 0.0256(9) 0.0178(9) 0.0128(5) 0.0001(4) 0.0001(7)
    O1 0.012(3) 0.013(3) 0.080(6) 0.007(3) -0.003(4) -0.001(4)
    O2 0.056(5) 0.023(4) 0.022(4) 0.017(4) 0.013(4) 0.003(3)
    O3 0.008(4) 0.009(3) 0.078(9) 0.004(2) 0.002(5) 0.001(3)
    O4 0.005(3) 0.010(4) 0.049(7) 0.005(2) -0.001(2) -0.003(4)
    O5 0.010(7) 0.007(6) 0.034(9) 0.004(6) 0.006(7) -0.001(6)
    O5' 0.015(8) 0.015(7) 0.009(7) 0.005(6) -0.006(6) -0.004(5)
    O6 0.011(7) 0.007(6) 0.029(8) 0.005(6) 0.003(6) 0.001(5)
    O6' 0.013(7) 0.016(7) 0.014(7) 0.009(6) 0.000(6) 0.003(5)
    O7' 0.023(7) 0.009(6) 0.025(8) 0.009(6) -0.004(6) 0.002(6)
    O8 0.011(5) 0.015(6) 0.009(5) 0.009(5) 0.001(6) -0.004(5)
    O9 0.011(6) 0.011(6) 0.012(10) 0.005(3) 0.000 0.000
    O1W 0.026(4) 0.038(7) 0.058(8) 0.019(3) 0.009(3) 0.017(6)
    C1 0.044(7) 0.062(8) 0.022(6) 0.042(7) 0.001(5) 0.001(6)
    C2 0.039(7) 0.049(8) 0.028(6) 0.026(6) -0.014(5) -0.012(6)
    N1 0.025(5) 0.040(5) 0.024(5) 0.020(4) 0.002(4) 0.002(4)
    N2 0.030(5) 0.032(5) 0.035(6) 0.020(4) -0.008(4) -0.004(4)
_geom_special_details
;
All e.s.d.'s (except the e.s.d. in the dihedral angle between two l.s. planes)
are estimated using the full covariance matrix. The cell e.s.d.'s are taken
into account individually in the estimation of e.s.d.'s in distances, angles
and torsion angles; correlations between e.s.d.'s in cell parameters are only
used when they are defined by crystal symmetry. An approximate (isotropic)
treatment of cell e.s.d.'s is used for estimating e.s.d.'s involving l.s.
planes.
;
loop_
    _geom_bond_atom_site_label_1
    _geom_bond_atom_site_label_2
    _geom_bond_site_symmetry_2
    _geom_bond_distance
    _geom_bond_publ_flag
    Al1 O8 6 1.714(11) ?
    Al1 O9 . 1.81(2) ?
    W1 O1 . 1.707(7) ?
    W1 O3 . 1.894(6) ?
    W1 O6' . 1.894(6) ?
    W1 O6 . 1.921(16) ?
    W1 O4 . 1.931(4) ?
    W1 O5' . 1.939(14) ?
    W1 O5 . 1.946(17) ?
    W1 O8 4_465 2.232(11) ?
    W1 O8 3_465 2.248(12) ?
    W2 O2 . 1.668(8) ?
    W2 O5' . 1.765(14) ?
    W2 O7' 2_675 1.787(13) ?
    W2 O6' 5_675 1.793(14) ?
    W2 O7' . 1.840(13) ?
    W2 O6 5_675 2.063(14) ?
    W2 O5 . 2.072(15) ?
    W2 O7 . 2.076(13) ?
    W2 O7 3_465 2.079(13) ?
    W2 O9 . 2.288(10) ?
    W2 O8 3_465 2.421(11) ?
    Cu1 N2 . 2.002(9) ?
    Cu1 N1 . 2.002(9) ?
    Cu1 O1W . 2.411(11) ?
    Cu1 O4 . 2.718(9) ?
    O1W H1W . 0.8499 ?
    C1 N1 . 1.498(15) ?
    C1 C2 . 1.530(17) ?
    C1 H1C . 0.9700 ?
    C1 H1D . 0.9700 ?
    C2 N2 . 1.465(15) ?
    C2 H2C . 0.9700 ?
    C2 H2D . 0.9700 ?
    N1 H1A . 0.9000 ?
    N1 H1B . 0.9000 ?
    N2 H2A . 0.9000 ?
    N2 H2B . 0.9000 ?
loop_
    _geom_angle_atom_site_label_1
    _geom_angle_atom_site_label_2
    _geom_angle_atom_site_label_3
    _geom_angle_site_symmetry_1
    _geom_angle_site_symmetry_3
    _geom_angle
    _geom_angle_publ_flag
    O8 Al1 O8 4_465 6 112.2(3) ?
    O8 Al1 O8 4_465 2_675 122.8(8) ?
    O8 Al1 O9 4_465 4_465 73.4(4) ?
    O9 Al1 O9 4_465 . 180.000(2) ?
    O1 W1 O3 . . 99.8(4) ?
    O1 W1 O6' . . 110.1(5) ?
    O3 W1 O6' . . 83.4(5) ?
    O1 W1 O6 . . 93.0(5) ?
    O3 W1 O6 . . 100.1(4) ?
    O6' W1 O6 . . 22.1(4) ?
    O1 W1 O4 . . 98.8(3) ?
    O3 W1 O4 . . 161.2(3) ?
    O6' W1 O4 . . 92.5(4) ?
    O6 W1 O4 . . 81.2(4) ?
    O1 W1 O5' . . 108.3(6) ?
    O3 W1 O5' . . 81.8(5) ?
    O6' W1 O5' . . 140.6(6) ?
    O6 W1 O5' . . 158.1(6) ?
    O4 W1 O5' . . 90.2(4) ?
    O1 W1 O5 . . 91.4(5) ?
    O3 W1 O5 . . 95.9(4) ?
    O6' W1 O5 . . 158.3(6) ?
    O6 W1 O5 . . 162.3(6) ?
    O4 W1 O5 . . 81.2(4) ?
    O5' W1 O5 . . 20.4(4) ?
    O1 W1 O8 . 4_465 166.6(4) ?
    O3 W1 O8 . 4_465 87.3(4) ?
    O6' W1 O8 . 4_465 59.2(5) ?
    O6 W1 O8 . 4_465 74.6(5) ?
    O4 W1 O8 . 4_465 75.0(4) ?
    O5' W1 O8 . 4_465 83.8(5) ?
    O5 W1 O8 . 4_465 99.1(5) ?
    O1 W1 O8 . 3_465 164.6(4) ?
    O3 W1 O8 . 3_465 86.8(4) ?
    O6' W1 O8 . 3_465 84.3(5) ?
    O6 W1 O8 . 3_465 99.5(5) ?
    O4 W1 O8 . 3_465 74.6(4) ?
    O5' W1 O8 . 3_465 58.7(5) ?
    O5 W1 O8 . 3_465 74.0(5) ?
    O8 W1 O8 4_465 3_465 25.3(6) ?
    O2 W2 O5' . . 107.3(6) ?
    O2 W2 O7' . 2_675 114.1(5) ?
    O5' W2 O7' . 2_675 138.6(7) ?
    O2 W2 O6' . 5_675 111.0(5) ?
    O5' W2 O6' . 5_675 95.7(6) ?
    O7' W2 O6' 2_675 5_675 70.1(6) ?
    O2 W2 O7' . . 111.5(5) ?
    O5' W2 O7' . . 74.1(6) ?
    O7' W2 O7' 2_675 . 90.2(7) ?
    O6' W2 O7' 5_675 . 137.4(6) ?
    O2 W2 O6 . 5_675 93.7(5) ?
    O5' W2 O6 . 5_675 91.3(6) ?
    O7' W2 O6 2_675 5_675 86.5(6) ?
    O6' W2 O6 5_675 5_675 20.4(5) ?
    O7' W2 O6 . 5_675 153.6(6) ?
    O2 W2 O5 . . 91.5(5) ?
    O5' W2 O5 . . 18.6(5) ?
    O7' W2 O5 2_675 . 152.8(6) ?
    O6' W2 O5 5_675 . 92.8(6) ?
    O7' W2 O5 . . 88.7(6) ?
    O6 W2 O5 5_675 . 82.5(6) ?
    O2 W2 O7 . . 89.1(5) ?
    O5' W2 O7 . . 161.3(7) ?
    O6' W2 O7 5_675 . 86.3(6) ?
    O7' W2 O7 . . 91.8(5) ?
    O6 W2 O7 5_675 . 96.7(5) ?
    O5 W2 O7 . . 179.0(6) ?
    O2 W2 O7 . 3_465 86.7(5) ?
    O5' W2 O7 . 3_465 89.9(6) ?
    O7' W2 O7 2_675 3_465 92.2(5) ?
    O6' W2 O7 5_675 3_465 158.7(6) ?
    O6 W2 O7 5_675 3_465 178.7(5) ?
    O5 W2 O7 . 3_465 98.7(6) ?
    O7 W2 O7 . 3_465 82.1(7) ?
    O2 W2 O9 . . 153.2(6) ?
    O5' W2 O9 . . 89.3(6) ?
    O7' W2 O9 2_675 . 52.5(5) ?
    O6' W2 O9 5_675 . 87.3(6) ?
    O7' W2 O9 . . 52.1(5) ?
    O6 W2 O9 5_675 . 107.2(6) ?
    O5 W2 O9 . . 107.5(5) ?
    O7 W2 O9 . . 72.2(5) ?
    O7 W2 O9 3_465 . 72.1(5) ?
    O2 W2 O8 . 3_465 153.7(4) ?
    O5' W2 O8 . 3_465 56.7(6) ?
    O7' W2 O8 2_675 3_465 84.6(6) ?
    O6' W2 O8 5_675 3_465 56.2(5) ?
    O7' W2 O8 . 3_465 85.6(5) ?
    O6 W2 O8 5_675 3_465 68.1(5) ?
    O5 W2 O8 . 3_465 68.2(5) ?
    O7 W2 O8 . 3_465 111.0(5) ?
    O7 W2 O8 3_465 3_465 112.0(5) ?
    O9 W2 O8 . 3_465 53.0(5) ?
    N2 Cu1 N2 . 5_675 172.2(5) ?
    N2 Cu1 N1 . . 86.2(4) ?
    N2 Cu1 N1 5_675 . 94.7(4) ?
    N2 Cu1 N1 . 5_675 94.7(4) ?
    N2 Cu1 N1 5_675 5_675 86.2(4) ?
    N1 Cu1 N1 . 5_675 166.4(5) ?
    N2 Cu1 O1W . . 86.1(3) ?
    N2 Cu1 O1W 5_675 . 86.1(3) ?
    N1 Cu1 O1W . . 96.8(3) ?
    N1 Cu1 O1W 5_675 . 96.8(3) ?
    N2 Cu1 O4 . . 93.9(3) ?
    N2 Cu1 O4 5_675 . 93.9(3) ?
    N1 Cu1 O4 . . 83.2(3) ?
    N1 Cu1 O4 5_675 . 83.2(3) ?
    O1W Cu1 O4 . . 180.000(2) ?
    W1 O3 W1 . 6 162.3(6) ?
    W1 O4 W1 . 5_675 114.9(4) ?
    W1 O4 Cu1 . . 122.5(2) ?
    W1 O4 Cu1 5_675 . 122.5(2) ?
    O5' O5 W1 . . 79(2) ?
    O5' O5 W2 . . 54.6(19) ?
    W1 O5 W2 . . 120.9(7) ?
    O5 O5' W2 . . 107(2) ?
    O5 O5' W1 . . 80(2) ?
    W2 O5' W1 . . 141.3(8) ?
    O6' O6 W1 . . 76.9(19) ?
    O6' O6 W2 . 5_675 58.5(16) ?
    W1 O6 W2 . 5_675 121.0(7) ?
    O6 O6' W2 . 5_675 101.1(19) ?
    O6 O6' W1 . . 81.0(19) ?
    W2 O6' W1 5_675 . 140.3(8) ?
    O7' O7 W2 2_675 . 59.1(11) ?
    O7' O7 W2 2_675 2_675 62.2(11) ?
    W2 O7 W2 . 2_675 114.8(7) ?
    O7 O7' W2 3_465 3_465 94.5(13) ?
    O7 O7' W2 3_465 . 91.4(13) ?
    W2 O7' W2 3_465 . 149.6(7) ?
    O8 O8 Al1 6 . 73.4(4) ?
    O8 O8 W1 6 4_465 78.3(10) ?
    Al1 O8 W1 . 4_465 124.6(6) ?
    O8 O8 W1 6 2_675 76.4(10) ?
    Al1 O8 W1 . 2_675 123.7(6) ?
    W1 O8 W1 4_465 2_675 93.3(4) ?
    O8 O8 W2 6 2_675 171.0(3) ?
    Al1 O8 W2 . 2_675 115.6(5) ?
    W1 O8 W2 4_465 2_675 96.3(4) ?
    W1 O8 W2 2_675 2_675 96.9(4) ?
    Al1 O9 W2 . 3_465 118.0(5) ?
    Al1 O9 W2 . . 118.0(5) ?
    W2 O9 W2 3_465 . 99.8(6) ?
    Al1 O9 W2 . 2_675 118.0(5) ?
    W2 O9 W2 3_465 2_675 99.8(6) ?
    W2 O9 W2 . 2_675 99.8(6) ?
    Cu1 O1W H1W . . 126.8 ?
    N1 C1 C2 . . 106.1(9) ?
    N1 C1 H1C . . 110.5 ?
    C2 C1 H1C . . 110.5 ?
    N1 C1 H1D . . 110.5 ?
    C2 C1 H1D . . 110.5 ?
    H1C C1 H1D . . 108.7 ?
    N2 C2 C1 . . 108.6(9) ?
    N2 C2 H2C . . 110.0 ?
    C1 C2 H2C . . 110.0 ?
    N2 C2 H2D . . 110.0 ?
    C1 C2 H2D . . 110.0 ?
    H2C C2 H2D . . 108.3 ?
    C1 N1 Cu1 . . 107.7(7) ?
    C1 N1 H1A . . 110.2 ?
    Cu1 N1 H1A . . 110.2 ?
    C1 N1 H1B . . 110.2 ?
    Cu1 N1 H1B . . 110.2 ?
    H1A N1 H1B . . 108.5 ?
    C2 N2 Cu1 . . 107.4(7) ?
    C2 N2 H2A . . 110.2 ?
    Cu1 N2 H2A . . 110.2 ?
    C2 N2 H2B . . 110.2 ?
    Cu1 N2 H2B . . 110.2 ?
    H2A N2 H2B . . 108.5 ?
loop_
    _geom_hbond_atom_site_label_D
    _geom_hbond_atom_site_label_H
    _geom_hbond_atom_site_label_A
    _geom_hbond_site_symmetry_A
    _geom_hbond_distance_DH
    _geom_hbond_distance_HA
    _geom_hbond_distance_DA
    _geom_hbond_angle_DHA
    O1W H1W O2 36_565 0.85 2.25 2.856(9) 128
    N1 H1B O5 36_565 0.90 2.26 3.138(17) 163
    N1 H1B O5' 36_565 0.90 2.30 3.185(17) 170
    N2 H2A O7 25_575 0.90 2.35 3.101(17) 141
    N2 H2B O1 5_675 0.90 2.11 2.956(12) 157
_iucr_refine_instructions_details
;
TITL q in R-3c
CELL 0.71073  17.9719  17.9719  29.3353  90.000  90.000 120.000
ZERR   6.00   0.0014   0.0014   0.0046   0.000   0.000   0.000
LATT 3
SYMM -Y, X-Y, Z
SYMM -X+Y, -X, Z
SYMM Y, X, 0.5-Z
SYMM X-Y, -Y, 0.5-Z
SYMM -X, -X+Y, 0.5-Z
SFAC C  H  N  O  Al Cu W
UNIT 72 324 72 258 6 18 72
L.S. 9
ACTA
BOND $H
FMAP 2
PLAN 20
htab
size 0.10*0.11*0.11
EQIV $3 -x+2/3,-y+7/3,-z+1/3
EQIV $2 x-y+1,-y+2,-z+1/2
EQIV $1 1/3+x,x-y+5/3,z+1/6
HTAB N2 O7_$3
HTAB N2 O1_$2
HTAB N1 O5'_$1
HTAB N1 O5_$1
HTAB O1W O2_$1
BIND Cu1  O4
TEMP 23.000
WGHT    0.008900  625.920227
EXTI    0.000015
FVAR       0.00817
AL1   5    0.000000    1.000000    0.250000    10.16667    0.00722    0.00722 =
         0.01126    0.00000    0.00000    0.00361
W1    7    0.120186    0.895404    0.251326    11.00000    0.01112    0.00943 =
         0.02364   -0.00112   -0.00119    0.00683
W2    7    0.111160    0.997480    0.151770    11.00000    0.02394    0.01536 =
         0.05043   -0.00150    0.02323    0.00709
CU1   6    0.381489    1.000000    0.250000    10.50000    0.02997    0.02563 =
         0.01784    0.00014    0.00007    0.01282
O1    4    0.155339    0.823036    0.251157    11.00000    0.01217    0.01289 =
         0.08017   -0.00081   -0.00309    0.00690
O2    4    0.162337    0.992810    0.105378    11.00000    0.05582    0.02290 =
         0.02245    0.00258    0.01305    0.01689
O3    4    0.000000    0.819111    0.250000    10.50000    0.00796    0.00941 =
         0.07762    0.00106    0.00211    0.00398
O4    4    0.230280    1.000000    0.250000    10.50000    0.00538    0.01033 =
         0.04936   -0.00296   -0.00148    0.00516
O5    4    0.134528    0.909972    0.185598    10.50000    0.00958    0.00652 =
         0.03365   -0.00084    0.00581    0.00384
O5'   4    0.099191    0.914786    0.188812    10.50000    0.01512    0.01467 =
         0.00947   -0.00355   -0.00609    0.00511
O6    4    0.137732    0.914819    0.315823    10.50000    0.01104    0.00689 =
         0.02950    0.00064    0.00286    0.00471
O6'   4    0.097968    0.915701    0.311835    10.50000    0.01332    0.01552 =
         0.01357    0.00301    0.00041    0.00937
O7    4    0.088655    1.086571    0.118810    10.50000    0.01621
O7'   4   -0.003591    0.915725    0.150230    10.50000    0.02259    0.00882 =
         0.02458    0.00197   -0.00443    0.00866
O8    4    0.000036    1.091385    0.233277    10.50000    0.01090    0.01453 =
         0.00899   -0.00399    0.00107    0.00907
O9    4    0.000000    1.000000    0.188333    10.16667    0.01094    0.01094 =
         0.01174    0.00000    0.00000    0.00547
O1W   4    0.515665    1.000000    0.250000    10.50000    0.02630    0.03831 =
         0.05768    0.01714    0.00857    0.01915
AFIX   3
H1W   2    0.531795    0.975630    0.269270    11.00000   -1.50000
AFIX   0
C1    1    0.360923    1.020452    0.344374    11.00000    0.04361    0.06190 =
         0.02232    0.00098    0.00120    0.04207
AFIX  23
H1C   2    0.362573    1.003272    0.375534    11.00000   -1.20000
H1D   2    0.316923    1.036484    0.342034    11.00000   -1.20000
AFIX   0
C2    1    0.448465    1.095556    0.330466    11.00000    0.03895    0.04917 =
         0.02751   -0.01217   -0.01421    0.02622
AFIX  23
H2C   2    0.461494    1.146010    0.348381    11.00000   -1.20000
H2D   2    0.492965    1.081093    0.335945    11.00000   -1.20000
AFIX   0
N1    3    0.342676    0.948727    0.312071    11.00000    0.02521    0.03953 =
         0.02406    0.00236    0.00161    0.02019
AFIX  23
H1A   2    0.286070    0.910205    0.311774    11.00000   -1.20000
H1B   2    0.371151    0.921763    0.320781    11.00000   -1.20000
AFIX   0
N2    3    0.445735    1.113321    0.281957    11.00000    0.03017    0.03234 =
         0.03521   -0.00419   -0.00755    0.02015
AFIX  23
H2A   2    0.499379    1.143852    0.270732    11.00000   -1.20000
H2B   2    0.418919    1.143796    0.277953    11.00000   -1.20000
HKLF 4
REM  q in R-3c
REM R1 =  0.0348 for   1864 Fo > 4sig(Fo)  and  0.0478 for all   2220 data
REM    157 parameters refined using      0 restraints
END
WGHT      0.0089    625.8447
REM Highest difference peak  1.851,  deepest hole -3.557,  1-sigma level  0.309
Q1    1   0.0950  0.9961  0.1433  11.00000  0.05    1.85
Q2    1   0.0000  1.0000  0.0425  10.33333  0.05    1.59
Q3    1   0.0000  1.0000  0.0665  10.33333  0.05    1.34
Q4    1   0.6181  1.2709  0.2911  11.00000  0.05    1.28
Q5    1  -0.0081  0.8949  0.1816  11.00000  0.05    1.24
Q6    1   0.0064  1.0600  0.1191  11.00000  0.05    1.19
Q7    1   0.0455  0.8833  0.2536  11.00000  0.05    1.15
Q8    1   0.1991  0.9715  0.2624  11.00000  0.05    1.14
Q9    1   0.3470  1.1058  0.2567  11.00000  0.05    1.14
Q10   1   0.0377  0.8242  0.2492  11.00000  0.05    1.12
Q11   1   0.1652  0.9735  0.1797  11.00000  0.05    1.12
Q12   1   0.0000  1.0000  0.1163  10.33333  0.05    1.06
Q13   1  -0.0002  0.8782  0.1595  11.00000  0.05    1.05
Q14   1   0.4524  1.2028  0.2806  11.00000  0.05    1.03
Q15   1   0.1197  0.7810  0.2555  11.00000  0.05    0.97
Q16   1   0.2569  0.9870  0.3284  11.00000  0.05    0.96
Q17   1  -0.0519  1.0938  0.2487  11.00000  0.05    0.96
Q18   1   0.1643  0.9741  0.2549  11.00000  0.05    0.95
Q19   1   0.1514  0.7340  0.2401  11.00000  0.05    0.94
Q20   1   0.1789  0.9908  0.3213  11.00000  0.05    0.94
;
data_global
_journal_date_recd_electronic     2011-10-10
_journal_date_accepted     2011-11-14
_journal_name_full     'Acta Crystallographica, Section E'
_journal_year     2011
_journal_volume     67
_journal_issue     12
_journal_page_first     m1778
_journal_page_last     m1779
_journal_paper_category     QM
_journal_coeditor_code     GK2416
_publ_contact_author_name     'Yu-kun Lu'
_publ_contact_author_address
;
State Key Laboratory of Heavy Oil Processing
College of Science
China University of Petroleum (East China)
Qingdao Shandong 266555
People's Republic of China
;
_publ_contact_author_email     'lyk@upc.edu.cn'
_publ_contact_author_fax     ?
_publ_contact_author_phone     ?
_publ_section_title
;\
\m~3~-Dodecatungsto(V,VI)aluminato-\k^3^<i>O</i>:<i>O</i>':<i>O</i>''-\
tris[aquabis(ethylenediamine-\k^2^<i>N</i>,<i>N</i>')copper(II)]
;
loop_
    _publ_author_name
    _publ_author_footnote
    _publ_author_address
    'Lu, Yu-Kun' .
;
State Key Laboratory of Heavy Oil Processing
College of Science
China University of Petroleum (East China)
Qingdao Shandong 266555
People's Republic of China
;
    'Qu, Yuan-Yuan' .
;
State Key Laboratory of Heavy Oil Processing
College of Chemical Engineering
China University of Petroleum (East China)
Qingdao Shandong 266555
People's Republic of China
;
    'Tian, Ming-Ming' .
;
State Key Laboratory of Heavy Oil Processing
College of Science
China University of Petroleum (East China)
Qingdao Shandong 266555
People's Republic of China
;
    'Diao, Cheng-Lin' .
;
State Key Laboratory of Heavy Oil Processing
College of Chemical Engineering
China University of Petroleum (East China)
Qingdao Shandong 266555
People's Republic of China
;
    'Liu, Yun-Qi' .
;
State Key Laboratory of Heavy Oil Processing
College of Chemical Engineering
China University of Petroleum (East China)
Qingdao Shandong 266555
People's Republic of China
;
