# Supplementary material for: μ3-Dodeca­tungsto(V,VI)aluminato-κ3 O:O′:O′′-tris­[aqua­bis­(ethyl­ene­diamine-κ2 N,N′)copper(II)]
Source: Acta Crystallogr Sect E Struct Rep Online. 2011 Nov 19;67(Pt 12):m1778–9. doi: 10.1107/S1600536811048288 (PMC3238692; doi:10.1107/S1600536811048288)
Supplement: Supplementary file 2 [file e-67-m1778-Isup2.hkl]

# 
# h,k,l, Fc-squared, Fo-squared, sigma(Fo-squared) and status flag 
# 
data_I
_shelx_title ' q in R-3c' 
_shelx_refln_list_code          4 
_shelx_F_calc_maximum     3792.02 
_exptl_crystal_F_000      9252.00 
_reflns_d_resolution_high  0.7560 
 
loop_ 
 _symmetry_equiv_pos_as_xyz 
 'x, y, z' 
 '-y, x-y, z' 
 '-x+y, -x, z' 
 'y, x, -z+1/2' 
 'x-y, -y, -z+1/2' 
 '-x, -x+y, -z+1/2' 
 'x+2/3, y+1/3, z+1/3' 
 '-y+2/3, x-y+1/3, z+1/3' 
 '-x+y+2/3, -x+1/3, z+1/3' 
 'y+2/3, x+1/3, -z+5/6' 
 'x-y+2/3, -y+1/3, -z+5/6' 
 '-x+2/3, -x+y+1/3, -z+5/6' 
 'x+1/3, y+2/3, z+2/3' 
 '-y+1/3, x-y+2/3, z+2/3' 
 '-x+y+1/3, -x+2/3, z+2/3' 
 'y+1/3, x+2/3, -z+7/6' 
 'x-y+1/3, -y+2/3, -z+7/6' 
 '-x+1/3, -x+y+2/3, -z+7/6' 
 '-x, -y, -z' 
 'y, -x+y, -z' 
 'x-y, x, -z' 
 '-y, -x, z-1/2' 
 '-x+y, y, z-1/2' 
 'x, x-y, z-1/2' 
 '-x+2/3, -y+1/3, -z+1/3' 
 'y+2/3, -x+y+1/3, -z+1/3' 
 'x-y+2/3, x+1/3, -z+1/3' 
 '-y+2/3, -x+1/3, z-1/6' 
 '-x+y+2/3, y+1/3, z-1/6' 
 'x+2/3, x-y+1/3, z-1/6' 
 '-x+1/3, -y+2/3, -z+2/3' 
 'y+1/3, -x+y+2/3, -z+2/3' 
 'x-y+1/3, x+2/3, -z+2/3' 
 '-y+1/3, -x+2/3, z+1/6' 
 '-x+y+1/3, y+2/3, z+1/6' 
 'x+1/3, x-y+2/3, z+1/6' 
 
_cell_length_a    17.9719 
_cell_length_b    17.9719 
_cell_length_c    29.3353 
_cell_angle_alpha  90.000 
_cell_angle_beta   90.000 
_cell_angle_gamma 120.000 
 
_shelx_F_squared_multiplier     1.000 
 
loop_ 
 _refln_index_h 
 _refln_index_k 
 _refln_index_l 
 _refln_F_squared_calc 
 _refln_F_squared_meas 
 _refln_F_squared_sigma 
 _refln_observed_status 
  -1   2   0  1343365.25  1611072.13  37587.41 o 
   0   3   0   639262.00   566690.69  13823.58 o 
  -2   4   0   489222.88   447094.38   9838.60 o 
  -1   5   0   604789.81   569433.06  12812.32 o 
  -3   6   0  1536158.13  1486905.62  29206.36 o 
   0   6   0   214236.59   182243.86   8809.37 o 
  -2   7   0   373532.06   375737.09   8008.37 o 
  -4   8   0   395416.41   348191.91   8611.75 o 
  -1   8   0  1166209.13  1122273.38  15439.59 o 
  -3   9   0  1346482.50  1318595.38  17273.07 o 
   0   9   0 14379442.00 14811309.00 285058.72 o 
  -5  10   0   211489.38   208207.64   5760.78 o 
  -2  10   0  1593351.88  1610905.75  20943.37 o 
  -4  11   0   141024.33   140394.03   3654.95 o 
  -1  11   0   721596.25   726939.81  11363.09 o 
  -6  12   0   818616.25   822250.13  17538.51 o 
  -3  12   0   951929.13   933042.94  14349.14 o 
   0  12   0    98183.99    93017.95   6272.48 o 
  -5  13   0    89622.84    97763.38   4354.50 o 
  -2  13   0     7223.98     9540.86   2349.91 o 
  -7  14   0   293295.06   309088.84  14847.82 o 
  -4  14   0    95469.00   103338.38   4504.21 o 
  -1  14   0    22671.28    31887.14   3219.51 o 
  -6  15   0   452785.91   442907.66  11667.64 o 
  -3  15   0   304658.91   314479.56   8299.78 o 
   0  15   0   154270.31   155592.36   9480.05 o 
  -8  16   0   917002.06   963126.75  39342.11 o 
  -5  16   0     9014.87    12217.64   3001.31 o 
  -2  16   0    79313.98    68099.63   4517.83 o 
  -7  17   0   565518.31   605415.62  13336.28 o 
  -4  17   0   401782.56   410430.03  12215.86 o 
  -1  17   0   362401.00   369618.88  10718.41 o 
  -9  18   0  3899370.75  4120037.00 120241.88 o 
  -6  18   0   267358.06   239779.30  12122.88 o 
  -3  18   0   155703.69   159852.59   6919.82 o 
   0  18   0  3330766.00  3359242.00  86410.26 o 
  -8  19   0   238399.86   258440.41   8770.91 o 
  -5  19   0   127365.74   130588.02   6585.83 o 
  -2  19   0   300972.25   299686.28  10166.75 o 
 -10  20   0    54262.37    54896.70   7936.08 o 
  -7  20   0    18629.69    21274.94   4493.02 o 
  -4  20   0     1015.49    10016.07   4367.75 o 
  -1  20   0     2910.04     5557.03   4691.10 o 
  -9  21   0   129206.20   128061.20   7027.73 o 
  -6  21   0   171420.41   186096.11   8227.02 o 
  -3  21   0   161250.92   138463.84   8207.33 o 
 -11  22   0     3895.61    10369.25   7793.62 o 
  -8  22   0     2400.67    10375.02   4477.09 o 
  -5  22   0   134249.44   135492.25   8937.77 o 
 -10  23   0    10635.88    18720.30   5468.97 o 
  -7  23   0    88457.90    99314.95  10847.85 o 
  -2   3   1   310736.41   312231.00   5518.48 o 
  -1   4   1  1607686.13  1642467.00  23079.79 o 
  -3   5   1  2611591.00  2556813.50  33603.21 o 
  -5   6   1    23577.41    25738.91   1530.00 o 
  -2   6   1   575202.94   519171.06   8980.92 o 
  -4   7   1  2339483.50  2266273.00  28449.42 o 
  -1   7   1    75257.27    76951.57   2912.77 o 
  -6   8   1     1164.60     3191.88   1180.57 o 
  -3   8   1   331090.66   320697.28   6312.12 o 
  -8   9   1    24558.82    36078.72   3022.53 o 
  -5   9   1   112603.38   124873.94   3977.94 o 
  -2   9   1   604931.44   613829.56   9121.23 o 
  -7  10   1   206959.92   214898.31   4444.35 o 
  -4  10   1   103630.75   103388.00   3261.24 o 
  -1  10   1   143208.83   147233.81   4273.32 o 
  -9  11   1   163101.58   157748.89   4284.53 o 
  -6  11   1   973353.12   987306.75  13712.55 o 
  -3  11   1   272900.53   283817.88   5496.99 o 
 -11  12   1  1248206.12  1227521.25  17612.28 o 
  -8  12   1   582387.94   602787.06   9740.74 o 
  -5  12   1  1457116.38  1441252.63  21111.26 o 
  -2  12   1   756513.94   756820.38  12312.83 o 
 -10  13   1   511724.44   503152.88   9518.69 o 
  -7  13   1   484338.19   472526.56   9092.15 o 
  -4  13   1   101329.83   100740.36   3992.64 o 
  -1  13   1   582226.06   575760.19  10754.35 o 
 -12  14   1   506479.78   519758.63  10982.02 o 
  -9  14   1   220147.33   221268.80   6263.81 o 
  -6  14   1    22036.72    25287.79   2836.61 o 
  -3  14   1   654862.25   668996.50  12448.81 o 
 -14  15   1    16935.17    14085.66   3379.95 o 
 -11  15   1   337169.44   357324.66   8492.99 o 
  -8  15   1   145460.08   154595.31   5702.59 o 
  -5  15   1     3974.85     4900.21   2550.66 o 
  -2  15   1   149858.72   149507.67   5849.04 o 
 -13  16   1   551498.25   546441.56  11802.51 o 
 -10  16   1     3240.47      998.44   2618.63 o 
  -7  16   1    33473.13    45078.14   3973.34 o 
  -4  16   1   609798.94   626370.88  12915.07 o 
  -1  16   1   129123.14   130754.49   6184.73 o 
 -15  17   1    73650.12    80195.57   5250.58 o 
 -12  17   1   186701.23   199067.02  10900.06 o 
  -9  17   1      690.91    12255.05   3136.61 o 
  -6  17   1    17626.02    20088.85   4255.12 o 
  -3  17   1   155877.98   132886.52   5974.44 o 
 -17  18   1      351.94     9777.84   4091.27 o 
 -14  18   1   363218.88   365485.97   9827.39 o 
 -11  18   1   234544.17   220944.86   7900.63 o 
  -8  18   1    36232.72    38963.99   5401.37 o 
  -5  18   1   310022.09   286202.06   8677.85 o 
  -2  18   1   141864.97   159203.05   7805.46 o 
 -16  19   1    20375.57    27049.90   4566.56 o 
 -13  19   1   104959.85   116110.35   6243.13 o 
 -10  19   1    25075.80    21589.93   3802.38 o 
  -7  19   1   398744.41   388566.53  10795.21 o 
  -4  19   1    36417.17    38821.25   4540.81 o 
  -1  19   1    36595.38    44464.53   5336.77 o 
 -18  20   1   207422.08   209914.94   8991.92 o 
 -15  20   1   231914.19   224770.72  12073.83 o 
 -12  20   1   267145.81   268193.75  10619.98 o 
  -9  20   1   182290.80   196575.88   7976.56 o 
  -6  20   1   202802.00   201138.97   8115.33 o 
  -3  20   1    36079.71    41232.10   5637.66 o 
 -20  21   1   360741.66   342016.22  14777.85 o 
 -17  21   1   253184.84   246150.52  11043.64 o 
 -14  21   1   482501.47   466021.91  13686.45 o 
 -11  21   1   698259.50   731348.25  17274.01 o 
  -8  21   1   305757.94   317895.97  14959.32 o 
  -5  21   1   454744.91   433555.25  14974.55 o 
  -2  21   1   358493.78   352331.53  11833.29 o 
 -16  22   1    89775.94    87598.20   6895.06 o 
 -13  22   1    34079.35    40140.54   5744.02 o 
 -10  22   1   131751.31   128012.17   7790.16 o 
  -7  22   1    82382.93    81735.34   6498.60 o 
  -4  22   1   128682.04   109081.20   8670.57 o 
 -15  23   1    10973.69    17478.24   5252.42 o 
 -12  23   1   139127.52   131144.94   8233.25 o 
  -9  23   1     9099.04     7598.91   5171.38 o 
  -2   2   2   102954.30    76304.95   2197.40 o 
  -1   3   2   530208.50   617561.75   8157.71 o 
  -3   4   2   641513.88   702983.00   9129.33 o 
   0   4   2  2249349.75  2370770.50  57492.79 o 
  -5   5   2   345988.31   342101.50  12115.90 o 
  -2   5   2  2077112.75  1968936.88  25412.98 o 
  -4   6   2   978249.94   908968.00  12137.04 o 
  -1   6   2   455425.31   463769.13   8304.88 o 
  -6   7   2   532219.56   543157.12   7958.83 o 
  -3   7   2   792747.88   761211.31  10587.85 o 
   0   7   2     1115.10     3380.21   1654.55 o 
  -8   8   2  4673603.00  4636384.50  81375.25 o 
  -5   8   2    83437.31    87956.96   2588.51 o 
  -2   8   2   207775.34   214878.45   4218.43 o 
  -7   9   2    43331.26    46728.61   2091.85 o 
  -4   9   2  1175251.75  1122091.38  14543.66 o 
  -1   9   2  2610244.25  2617518.25  32524.22 o 
  -9  10   2  1793172.38  1829381.75  25286.79 o 
  -6  10   2   391133.94   385034.06   6479.87 o 
  -3  10   2   115865.70   115524.52   3269.52 o 
   0  10   2  1903090.00  1950167.63  36584.55 o 
 -11  11   2    25079.11    39362.68   3808.72 o 
  -8  11   2   110730.81   101713.34   3324.44 o 
  -5  11   2  1127414.50  1102845.12  15100.76 o 
  -2  11   2     4483.93     4495.39   1917.24 o 
 -10  12   2   351141.13   345503.75   6828.51 o 
  -7  12   2   417258.34   415149.69   7769.58 o 
  -4  12   2   120348.30   121544.80   3957.18 o 
  -1  12   2   344817.75   328902.34   7330.64 o 
 -12  13   2     7768.02    16323.12   2591.88 o 
  -9  13   2   740629.13   710257.25  12199.66 o 
  -6  13   2   393993.09   398011.25   7770.45 o 
  -3  13   2    34407.03    42514.20   3009.61 o 
   0  13   2   129738.94   140860.23   7176.23 o 
 -14  14   2    47579.11    60392.89   7432.85 o 
 -11  14   2   471996.72   471773.06  10059.31 o 
  -8  14   2   282148.59   292221.25   8472.30 o 
  -5  14   2   269902.97   273424.09   6673.44 o 
  -2  14   2   327713.56   319286.72   7839.14 o 
 -13  15   2   417907.34   429483.66   9998.46 o 
 -10  15   2    39748.25    37162.38   3427.98 o 
  -7  15   2   132825.73   129600.88   7450.56 o 
  -4  15   2   514893.81   506583.09  11007.57 o 
  -1  15   2   197518.05   214528.75   7055.46 o 
 -15  16   2    53837.30    56363.32   4997.71 o 
 -12  16   2   104426.16   117505.14   5427.25 o 
  -9  16   2     2727.93     -961.17   2673.64 o 
  -6  16   2     6695.47     4436.02   2912.59 o 
  -3  16   2   189447.02   186657.78   6638.67 o 
   0  16   2     2417.22    10760.63   5079.96 o 
 -17  17   2   849185.69   801970.00  26638.98 o 
 -14  17   2   270260.31   263860.88   8162.43 o 
 -11  17   2    93273.94    97336.16   5177.17 o 
  -8  17   2  1142162.75  1179305.25  30536.58 o 
  -5  17   2   123668.19   131004.78   8850.44 o 
  -2  17   2    92564.12   100586.63   5838.05 o 
 -16  18   2    24162.66    26310.89   4860.39 o 
 -13  18   2   275590.97   279263.59   8570.89 o 
 -10  18   2  1021626.00  1020273.63  19611.62 o 
  -7  18   2      619.85     9137.34   3472.79 o 
  -4  18   2   289283.34   296198.91   8919.77 o 
  -1  18   2   748197.75   756216.13  17049.64 o 
 -18  19   2   336022.78   344112.44  11109.31 o 
 -15  19   2    49331.91    53369.68   5050.40 o 
 -12  19   2    72638.52    78695.37   5453.76 o 
  -9  19   2   311792.59   332460.03  14759.40 o 
  -6  19   2    78466.03    88301.01   6575.18 o 
  -3  19   2     7517.87    10956.70   4361.71 o 
   0  19   2   121045.70   135561.34  10851.47 o 
 -20  20   2    36437.72    47654.68   8590.09 o 
 -17  20   2    52550.75    49829.85   5868.94 o 
 -14  20   2   148956.31   158280.70   7303.69 o 
 -11  20   2    50629.98    53785.80   5868.80 o 
  -8  20   2   138326.23   127300.15   6777.16 o 
  -5  20   2   296468.34   307148.03  11774.96 o 
  -2  20   2    11727.22    25571.96   5090.61 o 
 -19  21   2   130120.09   132641.83   7790.41 o 
 -16  21   2   151235.95   152291.80   7948.85 o 
 -13  21   2    35421.30    35427.73   4907.95 o 
 -10  21   2   123708.28   135400.08   9213.61 o 
  -7  21   2   133891.34   128085.85   7141.60 o 
  -4  21   2     7410.63     8075.48   5358.35 o 
  -1  21   2   131151.95   109979.16   9384.94 o 
 -18  22   2   236873.22   235266.67  13236.79 o 
 -15  22   2    80083.30    79768.35   6663.44 o 
 -12  22   2     2029.10     6698.00   4771.80 o 
  -9  22   2    70939.31    75883.24   6282.85 o 
  -6  22   2    26867.53    25401.79   5120.06 o 
 -14  23   2     5935.96    18262.33   5302.96 o 
 -11  23   2   152324.50   165914.58   8748.64 o 
  -8  23   2    87202.83    73637.25   9342.54 o 
  -1   2   3   294868.09   311524.03   4812.50 o 
  -2   4   3   175892.84   197986.72   3342.21 o 
  -4   5   3    11851.71    12178.59   1339.09 o 
  -1   5   3    39972.20    45605.34   1726.34 o 
  -3   6   3   355483.72   369072.19   5650.13 o 
  -5   7   3    74926.79    59900.29   1992.53 o 
  -2   7   3   160782.67   145060.92   3487.24 o 
  -7   8   3   206860.69   208841.39   4135.83 o 
  -4   8   3   172813.77   194659.19   3720.11 o 
  -1   8   3   404198.88   384453.09   7440.26 o 
  -6   9   3   110849.20   117451.91   3062.01 o 
  -3   9   3    14923.43    23672.83   2127.85 o 
  -8  10   3      421.63     2474.63   1355.40 o 
  -5  10   3   441841.09   469101.31   7225.23 o 
  -2  10   3   105511.84   107732.59   3221.05 o 
 -10  11   3   278134.75   283886.00   6200.84 o 
  -7  11   3    15111.72    17649.21   1795.75 o 
  -4  11   3    77299.36    79540.21   3204.88 o 
  -1  11   3   165540.27   156660.72   4509.64 o 
  -9  12   3    25771.21    25412.72   2283.81 o 
  -6  12   3   387217.84   391751.38   7484.01 o 
  -3  12   3      334.84      573.53   1796.68 o 
 -11  13   3   146994.69   151523.48   4814.44 o 
  -8  13   3      560.30     4438.15   2120.57 o 
  -5  13   3     2658.98     3033.72   1978.42 o 
  -2  13   3    65378.71    64855.01   3629.39 o 
 -13  14   3    94576.91    95225.01   4524.75 o 
 -10  14   3   411491.53   415095.25   9585.87 o 
  -7  14   3   135743.13   139053.72   5051.94 o 
  -4  14   3   313052.94   310147.41   7505.11 o 
  -1  14   3   164156.00   150615.97   5828.85 o 
 -12  15   3    49429.14    51770.26   3803.66 o 
  -9  15   3     8004.32    11426.85   2758.70 o 
  -6  15   3    54027.31    51709.25   3731.10 o 
  -3  15   3    78193.28    78934.94   4937.60 o 
 -14  16   3   302407.41   308803.31  10405.71 o 
 -11  16   3   176355.11   186036.98   6217.41 o 
  -8  16   3   143808.22   133287.53   5818.47 o 
  -5  16   3    45471.12    49572.38   4051.75 o 
  -2  16   3   479341.88   486176.50  11752.88 o 
 -16  17   3    35591.63    41983.18   5022.68 o 
 -13  17   3   169618.48   183596.78   8142.56 o 
 -10  17   3   254168.00   267117.06   7990.48 o 
  -7  17   3    43586.05    45731.36   4320.04 o 
  -4  17   3   177082.89   183946.63   6840.46 o 
  -1  17   3   151987.38   157843.27   6831.19 o 
 -15  18   3    19169.43    25111.40   4098.01 o 
 -12  18   3     1160.21     7090.42   3362.72 o 
  -9  18   3      935.88     2402.69   3600.38 o 
  -6  18   3    23030.45    24541.00   4000.78 o 
  -3  18   3    17498.28    21486.46   3970.30 o 
 -17  19   3     8540.35    10099.67   4409.21 o 
 -14  19   3   289291.63   274749.09  13003.43 o 
 -11  19   3   121912.55   128382.83   8416.52 o 
  -8  19   3    14333.47    23126.69   5515.82 o 
  -5  19   3   316156.03   329023.78  10020.52 o 
  -2  19   3    26291.60    26833.86   4579.77 o 
 -19  20   3   289462.13   283476.38  12055.34 o 
 -16  20   3    13365.75    17929.32   5197.07 o 
 -13  20   3   156245.97   155156.73   9046.20 o 
 -10  20   3   345235.31   339141.72  12777.67 o 
  -7  20   3    65975.63    74228.02   5777.96 o 
  -4  20   3     3769.69     1017.81   4151.34 o 
  -1  20   3   174225.58   172852.59   8574.17 o 
 -18  21   3    17818.67    31501.31   5723.64 o 
 -15  21   3    37778.52    45237.95   5499.40 o 
 -12  21   3     1816.75     1006.16   4323.48 o 
  -9  21   3     6192.40    11417.69   5294.14 o 
  -6  21   3    40921.72    40063.40   5388.75 o 
  -3  21   3      100.33     5054.76   5062.76 o 
 -17  22   3    93502.96    88198.66   7142.45 o 
 -14  22   3      947.97     2296.56   4670.21 o 
 -11  22   3    71287.12    74894.63   7027.97 o 
  -8  22   3     1561.35     4553.88   4505.19 o 
  -5  22   3    61332.46    80008.45   7641.34 o 
 -16  23   3   392424.13   386335.38  15662.44 o 
 -13  23   3    84268.55    87412.83   7774.43 o 
 -10  23   3   131791.02   124367.30   8727.49 o 
  -7  23   3   458932.44   468887.25  27683.98 o 
  -1   1   4    83139.87    73021.61   2269.47 o 
   0   2   4  1595124.00  1504836.63  28802.94 o 
  -2   3   4  1689473.75  1605044.75  19478.77 o 
  -4   4   4    25181.70    31860.96   2286.57 o 
  -1   4   4     3838.50    10136.08   1811.17 o 
  -3   5   4  5598885.00  5683013.50  67559.76 o 
   0   5   4    42262.88    67009.32   2693.82 o 
  -5   6   4     8328.78    16915.47   1129.39 o 
  -2   6   4  3229775.00  3153495.75  38227.63 o 
  -7   7   4  1047217.63  1048095.50  19140.45 o 
  -4   7   4  2756263.50  2668103.50  32534.90 o 
  -1   7   4  1664865.50  1627965.13  20129.60 o 
  -6   8   4   805016.69   801452.44  11095.32 o 
  -3   8   4    55446.52    68737.70   2303.72 o 
   0   8   4    98412.48    95836.64   3913.61 o 
  -8   9   4     2333.43    15245.70   1769.90 o 
  -5   9   4    21108.49    23614.12   1804.64 o 
  -2   9   4   864382.19   885439.44  11989.86 o 
 -10  10   4     1627.75     8509.99   2613.10 o 
  -7  10   4   513661.59   502015.19   7940.94 o 
  -4  10   4    13911.53    13535.03   1603.64 o 
  -1  10   4    27382.87    29377.48   2363.72 o 
  -9  11   4   936929.13   942060.25  13871.78 o 
  -6  11   4  2740713.50  2668675.25  34618.34 o 
  -3  11   4   329779.09   315990.69   6261.30 o 
   0  11   4   969018.19   944988.63  23809.50 o 
 -11  12   4   777709.75   753439.75  12379.38 o 
  -8  12   4    10209.02    14240.92   2268.89 o 
  -5  12   4  2083588.75  2022659.88  28565.61 o 
  -2  12   4   712321.38   684118.56  11923.83 o 
 -13  13   4   106250.21   119717.99   6682.46 o 
 -10  13   4    49705.18    58413.38   3294.56 o 
  -7  13   4  1340546.88  1333668.88  19566.49 o 
  -4  13   4     2761.11     5357.99   2102.60 o 
  -1  13   4     1014.59     -410.46   2520.06 o 
 -12  14   4  1288982.88  1340917.00  21615.37 o 
  -9  14   4    79055.43    78874.12   3843.58 o 
  -6  14   4    14185.65    15965.11   2546.38 o 
  -3  14   4  1625131.75  1631766.63  26440.35 o 
   0  14   4    75967.03    77691.02   6123.76 o 
 -14  15   4    13965.40    13686.19   3304.37 o 
 -11  15   4  1166581.87  1137331.00  19063.58 o 
  -8  15   4   649841.31   644915.63  12816.02 o 
  -5  15   4    88273.50    90791.20   5034.66 o 
  -2  15   4   969306.44  1002699.25  17340.14 o 
 -16  16   4   122533.12   146938.83  12015.66 o 
 -13  16   4   998667.25   995376.00  20230.66 o 
 -10  16   4   156822.41   157677.36   8559.91 o 
  -7  16   4   250576.41   269881.31   8094.40 o 
  -4  16   4   832616.19   839860.69  16011.48 o 
  -1  16   4   385579.59   380099.88   9635.38 o 
 -15  17   4   325872.28   335472.59  11569.66 o 
 -12  17   4    10555.88    10112.57   3189.88 o 
  -9  17   4     6636.21    12130.04   3303.14 o 
  -6  17   4   185583.13   185605.39   7210.35 o 
  -3  17   4    27025.83    25470.99   3847.05 o 
   0  17   4     5027.06    11322.58   6405.81 o 
 -17  18   4     2587.72     7743.60   3959.79 o 
 -14  18   4    86774.96    90738.63   5669.34 o 
 -11  18   4   164643.42   174622.44   8417.28 o 
  -8  18   4     7659.76     8163.04   3429.83 o 
  -5  18   4     3609.44     6258.70   3474.39 o 
  -2  18   4    40210.50    39914.66   4577.31 o 
 -19  19   4    22268.33    21291.15   8073.98 o 
 -16  19   4    19946.03    21446.82   4646.02 o 
 -13  19   4    14858.99    15628.71   3921.55 o 
 -10  19   4    30431.98    36801.80   4525.92 o 
  -7  19   4   250028.64   236046.28   9634.34 o 
  -4  19   4    26378.62    30136.12   4325.50 o 
  -1  19   4     9073.61    15021.08   4471.47 o 
 -18  20   4   190255.80   186321.33  11069.50 o 
 -15  20   4   694391.06   703810.69  22958.85 o 
 -12  20   4   122405.66   123795.63   7057.67 o 
  -9  20   4   482957.19   486240.78  16671.09 o 
  -6  20   4   654452.75   644103.81  15681.31 o 
  -3  20   4    38015.59    40464.94   5803.22 o 
   0  20   4   376033.31   357245.31  19283.43 o 
 -17  21   4      105.79     2183.68   4750.63 o 
 -14  21   4   692220.00   695255.06  16079.18 o 
 -11  21   4   201440.19   201451.91  10254.16 o 
  -8  21   4    19625.38    28769.94   4958.69 o 
  -5  21   4   748347.06   716779.87  18393.00 o 
  -2  21   4   181525.23   186194.22  10552.73 o 
 -16  22   4   184977.22   166999.50  10208.88 o 
 -13  22   4    17738.87    15604.43   5858.37 o 
 -10  22   4     2730.57     -851.45   4913.20 o 
  -7  22   4   190964.08   191403.48  15900.35 o 
  -4  22   4     6601.58       22.52  15506.08 o 
 -15  23   4     6434.48    14433.06   6753.81 o 
 -12  23   4   493463.16   486208.09  15816.69 o 
  -9  23   4    26235.79    27907.18   5873.49 o 
  -1   3   5   360179.97   362136.13   5469.81 o 
  -3   4   5   554198.25   545343.00   7143.87 o 
  -2   5   5  2340388.50  2311410.50  29065.08 o 
  -4   6   5  2819827.50  2766456.25  32710.07 o 
  -1   6   5   705741.94   686257.50   9513.62 o 
  -6   7   5   188479.53   187948.63   3557.95 o 
  -3   7   5   719500.13   678674.31   9517.11 o 
  -5   8   5   175556.63   173170.52   3507.18 o 
  -2   8   5   701969.19   696945.38  10042.10 o 
  -7   9   5   265668.75   251132.33   4822.86 o 
  -4   9   5   343739.50   362419.25   6193.67 o 
  -1   9   5      361.61     5687.42   1655.42 o 
  -9  10   5   122703.39   123804.07   3698.38 o 
  -6  10   5  1286650.88  1259579.88  16911.49 o 
  -3  10   5   134929.45   146038.09   4804.92 o 
  -8  11   5    91684.54    92935.53   3271.45 o 
  -5  11   5  1440989.00  1418527.62  18927.83 o 
  -2  11   5     6587.75     3937.59   1881.83 o 
 -10  12   5     7736.04    10447.89   2166.77 o 
  -7  12   5   585007.25   588718.19  10077.92 o 
  -4  12   5    89256.99    94282.66   3816.26 o 
  -1  12   5    60587.48    63439.71   3545.83 o 
 -12  13   5    98155.64   108339.74   4499.16 o 
  -9  13   5   131375.28   129554.34   4517.41 o 
  -6  13   5  1103673.75  1089243.25  16551.14 o 
  -3  13   5   330801.91   324557.00   9184.31 o 
 -11  14   5   849580.31   845375.44  14360.82 o 
  -8  14   5   367292.81   350637.78   8586.71 o 
  -5  14   5   182568.28   183986.03   5774.18 o 
  -2  14   5   948452.44   952689.69  16486.27 o 
 -13  15   5  1206609.38  1208922.37  21021.47 o 
 -10  15   5   716116.56   741606.06  16328.88 o 
  -7  15   5   638904.13   616367.25  12342.30 o 
  -4  15   5   812374.88   843806.06  15805.90 o 
  -1  15   5   411741.59   389638.56   9218.49 o 
 -15  16   5   534717.44   537906.06  13244.02 o 
 -12  16   5   325099.00   333374.59   9361.64 o 
  -9  16   5      484.40     3904.22   2850.37 o 
  -6  16   5   292050.91   299542.81   9645.46 o 
  -3  16   5   479462.94   482991.38  10563.10 o 
 -14  17   5     6896.89     6098.15   3486.03 o 
 -11  17   5   103921.17   105535.06   6605.25 o 
  -8  17   5     2321.94     3772.14   3217.84 o 
  -5  17   5       90.56     2679.93   3032.69 o 
  -2  17   5   515109.75   480703.56  11437.01 o 
 -16  18   5    54739.03    49320.81   5460.26 o 
 -13  18   5   471828.28   465309.72  11282.03 o 
 -10  18   5    54854.00    54136.94   4717.69 o 
  -7  18   5    70214.33    84062.24   6052.60 o 
  -4  18   5   459585.25   445172.94  11035.80 o 
  -1  18   5     2051.22     4275.23   3932.68 o 
 -18  19   5    23681.77    26190.95   5027.80 o 
 -15  19   5   287679.28   279913.75   9316.27 o 
 -12  19   5    47081.33    45763.10   5403.52 o 
  -9  19   5      697.40     6437.81   3660.85 o 
  -6  19   5   216487.33   217659.20  10113.29 o 
  -3  19   5    22019.05    14909.91   4959.08 o 
 -17  20   5    21085.09    25332.27   5826.35 o 
 -14  20   5   528830.56   512349.53  13704.28 o 
 -11  20   5    64300.31    56884.84   5730.11 o 
  -8  20   5     3281.25    12361.27   5080.03 o 
  -5  20   5   405329.13   383266.53  14889.16 o 
  -2  20   5    64272.28    60438.64   6782.07 o 
 -19  21   5    53088.86    39881.68   5833.49 o 
 -16  21   5    70746.52    85194.47   7977.33 o 
 -13  21   5       20.89     1099.27   5161.29 o 
 -10  21   5    66067.64    61221.22   6134.85 o 
  -7  21   5   123093.82   126618.30   7736.41 o 
  -4  21   5    11962.79    10100.20   5254.25 o 
 -18  22   5   243623.84   260426.14  20299.02 o 
 -15  22   5   361613.75   366011.69  15785.81 o 
 -12  22   5    94036.30    83659.87   7386.13 o 
  -9  22   5    73551.38    77697.02   7117.87 o 
  -6  22   5   328295.22   309989.22  15877.42 o 
 -14  23   5     5824.97     8139.51   5941.92 o 
 -11  23   5   262658.94   263205.94  15187.42 o 
  -8  23   5   298333.19   313851.72  21426.73 o 
   0   0   6   806946.31   838225.56  31739.22 o 
  -1   2   6  1575473.75  1678015.00  21163.06 o 
  -3   3   6  1339091.50  1356672.63  22948.91 o 
   0   3   6   763824.44   777472.50  14627.21 o 
  -2   4   6   525866.94   512107.78   6990.74 o 
  -4   5   6   359751.44   370285.16   5350.73 o 
  -1   5   6   437486.72   452043.81   6569.12 o 
  -6   6   6   291129.03   256285.03   6063.63 o 
  -3   6   6  6848255.00  6658640.50  79297.83 o 
   0   6   6   331046.31   277416.38   8283.79 o 
  -5   7   6    51662.47    63590.89   2008.64 o 
  -2   7   6    56921.01    62477.68   2155.40 o 
  -7   8   6   835126.81   848229.25  11415.48 o 
  -4   8   6   154635.64   169353.67   3689.77 o 
  -1   8   6   805720.63   812973.56  11533.99 o 
  -9   9   6    38022.93    38451.31   3217.44 o 
  -6   9   6  1158794.87  1110744.87  14998.76 o 
  -3   9   6   928012.88   905155.13  13086.00 o 
   0   9   6    64555.98    61907.02   3921.05 o 
  -8  10   6   156157.67   168576.67   3972.34 o 
  -5  10   6   924208.00   897673.06  12719.72 o 
  -2  10   6   221743.98   248606.59   5386.81 o 
 -10  11   6   620955.87   622812.19  10570.77 o 
  -7  11   6   124216.01   128767.30   3782.60 o 
  -4  11   6    54956.56    51311.44   3032.14 o 
  -1  11   6   592814.31   606980.50  10890.23 o 
 -12  12   6   353634.72   349505.69  12779.39 o 
  -9  12   6   494754.06   472463.59   8731.75 o 
  -6  12   6  4993086.00  4983934.50  64625.70 o 
  -3  12   6   779033.75   793469.75  13309.74 o 
   0  12   6    98516.55   100007.71   6133.90 o 
 -11  13   6   230487.92   243542.36   6349.83 o 
  -8  13   6   426631.66   442610.09   9015.17 o 
  -5  13   6   286418.69   291517.44   6761.91 o 
  -2  13   6   231313.83   239550.33   6399.28 o 
 -13  14   6   113422.59   119222.99   6229.82 o 
 -10  14   6   313619.00   323491.91   7590.47 o 
  -7  14   6   153233.89   154350.22   5098.85 o 
  -4  14   6   227920.78   238605.95   7943.52 o 
  -1  14   6   208108.13   224207.52   6788.34 o 
 -15  15   6   502521.66   509628.53  20198.55 o 
 -12  15   6  2576966.25  2603312.25  40214.73 o 
  -9  15   6   719790.69   701593.25  13249.56 o 
  -6  15   6   648192.50   617517.81  11938.88 o 
  -3  15   6  2599450.50  2619839.25  41574.29 o 
   0  15   6   394103.06   365504.28  13168.36 o 
 -14  16   6     1216.24    10008.67   3305.08 o 
 -11  16   6   167471.09   168905.50   6093.40 o 
  -8  16   6   167222.66   180179.52   8002.01 o 
  -5  16   6    85500.98    86023.98   4865.11 o 
  -2  16   6       26.02     1759.36   3060.65 o 
 -16  17   6   245679.95   250636.13   9570.76 o 
 -13  17   6    12310.84    11495.46   3430.14 o 
 -10  17   6   189985.08   203908.81   7113.47 o 
  -7  17   6   219413.63   223044.42   9446.83 o 
  -4  17   6     4797.71     9129.35   3462.67 o 
  -1  17   6   191502.20   189986.77   7484.10 o 
 -18  18   6   130442.93   128460.66  10348.55 o 
 -15  18   6   242564.05   258724.17   8890.60 o 
 -12  18   6   109413.55   113138.73   5738.16 o 
  -9  18   6    36148.36    36814.13   4304.62 o 
  -6  18   6   190072.41   193916.33   7906.42 o 
  -3  18   6   204863.22   197588.28   7967.44 o 
   0  18   6   143781.67   123727.30  11524.44 o 
 -17  19   6    35582.88    38787.42   5589.31 o 
 -14  19   6   144929.69   129621.62  10377.61 o 
 -11  19   6    99908.87   106965.28   6163.47 o 
  -8  19   6    83345.73    94857.86   5922.70 o 
  -5  19   6   118304.48   133617.03   8288.29 o 
  -2  19   6    75591.91    79453.57   6635.72 o 
 -19  20   6   219644.78   231506.55  12578.50 o 
 -16  20   6   124224.13   123745.58   9784.86 o 
 -13  20   6    47926.91    59942.06   6294.39 o 
 -10  20   6   253055.77   248143.92  12245.99 o 
  -7  20   6   107122.29   119753.15   8462.73 o 
  -4  20   6    70849.42    75028.95   6944.37 o 
  -1  20   6   203987.91   185253.69  10012.11 o 
 -18  21   6    34684.12    29191.40   7737.18 o 
 -15  21   6  1180219.13  1209447.00  35643.79 o 
 -12  21   6   163156.05   160852.64   8917.83 o 
  -9  21   6    59668.04    65113.78   6464.07 o 
  -6  21   6  1210019.25  1187498.25  34120.25 o 
  -3  21   6   116464.80   109515.40   8578.18 o 
 -17  22   6    23683.08    26438.96   6443.06 o 
 -14  22   6    40201.97    52876.14   9160.21 o 
 -11  22   6    22375.72    22210.64   5542.60 o 
  -8  22   6    87930.35    93778.88   7254.87 o 
  -5  22   6     3979.31    10049.41   5547.09 o 
 -13  23   6   112743.13   112971.26  10215.82 o 
 -10  23   6   186258.38   167082.75  10774.08 o 
  -2   3   7      199.84    19555.13   1111.43 o 
  -1   4   7      683.57     5511.77   1266.22 o 
  -3   5   7   283092.19   268658.75   4463.41 o 
  -5   6   7   287843.75   276545.84   4487.17 o 
  -2   6   7   919202.63   884990.25  12183.92 o 
  -4   7   7   107162.80   129759.84   3097.35 o 
  -1   7   7    11995.90    20935.22   1590.86 o 
  -6   8   7   122732.37   126151.00   3009.59 o 
  -3   8   7     6017.06     5431.52   1318.31 o 
  -8   9   7      356.66     2494.37   1662.61 o 
  -5   9   7    80217.34    77827.46   2650.57 o 
  -2   9   7    93342.41    97426.91   3045.64 o 
  -7  10   7     1748.94     4525.17   1396.67 o 
  -4  10   7   463868.09   436748.41   7327.89 o 
  -1  10   7   143168.48   158898.06   4527.99 o 
  -9  11   7     2671.14     4559.13   2372.25 o 
  -6  11   7   270278.66   273058.50   5693.71 o 
  -3  11   7    20888.59    23187.38   2301.08 o 
 -11  12   7   165007.53   175481.78   7270.67 o 
  -8  12   7    46314.21    39210.13   3172.82 o 
  -5  12   7    31520.02    36071.56   2726.53 o 
  -2  12   7    69439.43    77640.75   3702.69 o 
 -10  13   7   112529.56   107072.67   4127.75 o 
  -7  13   7   193032.08   202848.72   5429.10 o 
  -4  13   7   148955.44   144341.70   5232.73 o 
  -1  13   7     1157.32      485.29   2470.13 o 
 -12  14   7   296466.28   287037.50   9088.54 o 
  -9  14   7   178080.56   177039.78   5604.56 o 
  -6  14   7    64984.69    71395.67   3772.51 o 
  -3  14   7   159318.02   172898.33   5880.07 o 
 -14  15   7   135404.36   152644.92   6568.72 o 
 -11  15   7   127915.58   127472.17   5291.19 o 
  -8  15   7   264641.44   286294.97   7305.21 o 
  -5  15   7   408556.75   412051.31   9294.03 o 
  -2  15   7   236453.63   238335.11   7882.63 o 
 -13  16   7    42469.70    45875.34   4310.78 o 
 -10  16   7    25021.72    25784.02   3428.96 o 
  -7  16   7       32.22     -976.44   2874.61 o 
  -4  16   7    22499.21    33508.65   3825.01 o 
  -1  16   7   194203.52   206411.94   7195.74 o 
 -15  17   7   298990.34   287937.72   9948.14 o 
 -12  17   7   138218.53   150872.92   6067.43 o 
  -9  17   7    11181.29    18280.10   3762.63 o 
  -6  17   7    16898.99    24700.12   4449.88 o 
  -3  17   7    89492.95    93892.30   5879.70 o 
 -17  18   7     2954.95     3772.42   4231.25 o 
 -14  18   7   441819.19   459344.03  11956.21 o 
 -11  18   7    23425.71    17522.37   3765.42 o 
  -8  18   7    62575.08    59867.31   5389.88 o 
  -5  18   7   408689.97   430780.69  12839.02 o 
  -2  18   7    10389.09    16594.13   4620.19 o 
 -16  19   7    14260.15    11947.74   4311.06 o 
 -13  19   7   145291.36   146425.81  12563.40 o 
 -10  19   7     3250.13     5962.49   4149.29 o 
  -7  19   7   177396.39   195427.02   9489.46 o 
  -4  19   7   152576.36   154468.23   7902.57 o 
  -1  19   7    36818.28    48802.29   6484.30 o 
 -18  20   7    23105.35    39228.39   6213.43 o 
 -15  20   7    51012.32    57204.95   6271.38 o 
 -12  20   7    16146.57    24779.39   5086.38 o 
  -9  20   7    34532.72    38633.16   5429.56 o 
  -6  20   7   128988.52   132946.33   7645.24 o 
  -3  20   7     7277.06    12401.17   4996.53 o 
 -17  21   7   184304.80   183595.98  10000.12 o 
 -14  21   7    10968.04     7164.98   5486.38 o 
 -11  21   7   132083.17   131578.08   9029.17 o 
  -8  21   7    91269.66    91202.78   6918.23 o 
  -5  21   7     1847.71     7774.97   5041.23 o 
  -2  21   7   172240.98   140216.09  21303.86 o 
 -16  22   7    47748.95    48840.02   7202.01 o 
 -13  22   7    56271.58    63764.81  10104.20 o 
 -10  22   7    15974.53    19410.35   5319.30 o 
  -7  22   7    52993.50    62049.09   6962.49 o 
 -15  23   7   125199.11   138759.92  15729.70 o 
 -12  23   7    60089.02    48986.02   7079.39 o 
  -9  23   7     7194.65    14459.11   7716.21 o 
   0   1   8  3306870.25  3290540.25  57791.10 o 
  -2   2   8     2910.70     8137.43   1247.02 o 
  -1   3   8   288111.75   294966.25   4779.35 o 
  -3   4   8   284846.59   296274.03   4416.17 o 
   0   4   8   260784.25   253499.55   5628.20 o 
  -5   5   8   157487.48   152860.64   4236.67 o 
  -2   5   8  1190706.75  1064479.88  13734.39 o 
  -4   6   8   272143.03   237664.09   4107.82 o 
  -1   6   8   291798.28   265803.09   4631.35 o 
  -6   7   8   618862.19   578442.50   8176.61 o 
  -3   7   8   239657.88   221672.36   4211.94 o 
   0   7   8     1375.37    18439.12   4750.84 o 
  -8   8   8  2962300.00  2966006.50  50547.10 o 
  -5   8   8   305851.75   301025.06   5062.12 o 
  -2   8   8   366170.44   365802.56   6184.29 o 
  -7   9   8    91936.98   103243.97   2862.23 o 
  -4   9   8   816383.00   798556.56  11442.70 o 
  -1   9   8  1500010.63  1483572.25  19704.85 o 
  -9  10   8  1212530.00  1197618.38  16938.34 o 
  -6  10   8   157825.19   160668.03   3953.59 o 
  -3  10   8   129874.23   132455.45   3824.29 o 
   0  10   8  1786512.38  1759224.63  36329.46 o 
 -11  11   8     2145.26     8448.88   2847.46 o 
  -8  11   8     5098.95     4488.44   1853.24 o 
  -5  11   8   989777.31   957173.56  13740.15 o 
  -2  11   8    69688.82    78937.67   4627.00 o 
 -10  12   8   119857.35   123982.13   4278.27 o 
  -7  12   8   671045.75   669189.69  10814.01 o 
  -4  12   8   242148.05   249036.48   6209.08 o 
  -1  12   8    60539.36    70269.63   3764.32 o 
 -12  13   8    61804.79    68915.52   4390.45 o 
  -9  13   8   178170.73   182365.11   5469.49 o 
  -6  13   8   192664.20   204003.17   5546.90 o 
  -3  13   8     3267.85     3578.39   2480.39 o 
   0  13   8    24626.72    32617.25   4856.21 o 
 -14  14   8   272084.38   262586.97  11316.66 o 
 -11  14   8   761539.81   720861.63  14001.21 o 
  -8  14   8   333732.44   328041.31   7669.54 o 
  -5  14   8   572134.69   557820.81  11086.79 o 
  -2  14   8   554205.88   536447.44  11685.57 o 
 -13  15   8   223928.23   227711.14   7396.35 o 
 -10  15   8    15859.17    17048.75   2979.96 o 
  -7  15   8   511507.16   493334.34  10744.38 o 
  -4  15   8   320177.59   316464.91  11394.40 o 
  -1  15   8   154752.27   150117.95   8320.43 o 
 -15  16   8   267986.81   268142.28   9217.77 o 
 -12  16   8   156548.33   156156.47   6006.71 o 
  -9  16   8    38391.05    41846.68   3970.48 o 
  -6  16   8   126412.12   122672.00   5420.62 o 
  -3  16   8   212271.86   215723.77   7477.27 o 
   0  16   8      443.42     7686.11   5311.01 o 
 -17  17   8   531994.75   546202.88  22611.92 o 
 -14  17   8   292835.22   297409.88   9362.68 o 
 -11  17   8    36870.28    38269.80   3982.24 o 
  -8  17   8   656738.56   676623.13  17428.72 o 
  -5  17   8   216647.50   209629.70   7888.63 o 
  -2  17   8   234371.48   227215.69  10000.43 o 
 -16  18   8      229.62    -1331.33   4152.53 o 
 -13  18   8   132791.25   143426.03   7078.41 o 
 -10  18   8   803885.50   835424.63  19243.30 o 
  -7  18   8      595.44     2070.12   3955.10 o 
  -4  18   8   416017.44   418876.19  12248.51 o 
  -1  18   8   485359.78   485468.06  16796.44 o 
 -18  19   8   342293.59   332615.06  15363.03 o 
 -15  19   8    38007.30    40353.50   5449.20 o 
 -12  19   8    77104.86    76383.35   6079.61 o 
  -9  19   8   410705.69   413721.63  17418.55 o 
  -6  19   8    17172.64    18387.27   5566.17 o 
  -3  19   8    21538.65    17738.03   5040.62 o 
   0  19   8   311309.72   303230.34  17188.34 o 
 -20  20   8    59089.34    34160.65  29173.65 o 
 -17  20   8     3770.17    16948.04   5740.64 o 
 -14  20   8   188902.36   200972.98  10098.64 o 
 -11  20   8    66351.78    76152.91   6474.62 o 
  -8  20   8     1762.50     1689.24   4155.05 o 
  -5  20   8   155802.13   172704.81  12188.04 o 
  -2  20   8    19069.58    18566.79   5618.56 o 
 -19  21   8    38809.36    26106.79  10364.83 o 
 -16  21   8   279464.50   282066.13  13012.52 o 
 -13  21   8     7239.22     1219.49   6557.55 o 
 -10  21   8    13508.63    21997.52   8869.40 o 
  -7  21   8   313525.56   313834.44  16624.63 o 
  -4  21   8    75505.51    63901.79   7174.70 o 
 -15  22   8    23364.47    21593.02   6357.84 o 
 -12  22   8    24015.57    37172.30   6104.12 o 
  -9  22   8      254.48     3767.11   5081.13 o 
  -6  22   8    12563.85    19231.14   5810.30 o 
 -14  23   8   127359.17   140481.09  13355.11 o 
 -11  23   8   302138.72   287055.88  21532.41 o 
  -1   2   9   212032.33   215953.66   3681.24 o 
  -2   4   9   312045.00   294667.41   4629.16 o 
  -4   5   9   481686.03   477452.53   6704.23 o 
  -1   5   9   620659.88   600168.38   8757.63 o 
  -3   6   9  1443778.87  1402764.00  17868.78 o 
  -5   7   9   199450.86   208596.14   4128.74 o 
  -2   7   9   237765.48   243651.97   4660.60 o 
  -7   8   9    64539.54    75985.83   2600.43 o 
  -4   8   9   877770.06   815597.88  11433.83 o 
  -1   8   9    31827.71    36922.48   2260.81 o 
  -6   9   9    35265.36    32637.17   1990.01 o 
  -3   9   9    79915.19    82753.57   2810.65 o 
  -8  10   9   101308.27   108992.23   3498.53 o 
  -5  10   9   113397.31   140002.38   3754.19 o 
  -2  10   9    21358.07    22335.66   2329.64 o 
 -10  11   9   225444.48   217624.64   5895.60 o 
  -7  11   9  1032858.19  1032141.19  15076.13 o 
  -4  11   9   639086.62   663843.88  10717.90 o 
  -1  11   9   250905.22   257163.00   6472.45 o 
  -9  12   9     6217.85     7235.51   2100.34 o 
  -6  12   9   453514.44   473511.81   8789.18 o 
  -3  12   9    14927.19    19308.01   2762.54 o 
 -11  13   9   661505.87   677961.25  11799.13 o 
  -8  13   9   529392.63   517980.75   9959.00 o 
  -5  13   9   396493.66   395583.06   8360.29 o 
  -2  13   9   714489.44   734731.13  14903.63 o 
 -13  14   9     8588.84     5383.68   2826.07 o 
 -10  14   9     2524.34     3978.52   2497.86 o 
  -7  14   9   130626.99   126889.05   4859.55 o 
  -4  14   9     6123.97     6196.77   3045.25 o 
  -1  14   9    49129.29    52212.58   4203.61 o 
 -12  15   9   585087.19   594115.69  12091.95 o 
  -9  15   9    49627.52    61693.03   3983.08 o 
  -6  15   9    12335.47    13473.34   2877.39 o 
  -3  15   9   635087.00   621390.88  13779.63 o 
 -14  16   9     2478.50     2572.92   3414.84 o 
 -11  16   9   170001.73   187174.48   6542.52 o 
  -8  16   9    53625.34    68124.77   4879.17 o 
  -5  16   9    48226.49    43224.23   4167.02 o 
  -2  16   9     6086.56    11624.37   3770.99 o 
 -16  17   9    54622.36    43368.12   6002.18 o 
 -13  17   9   669077.13   695456.69  16516.34 o 
 -10  17   9    13842.87    11734.61   4070.95 o 
  -7  17   9    85472.85    85207.85   6798.26 o 
  -4  17   9   720264.19   689867.06  17141.75 o 
  -1  17   9    20845.11    27292.37   4530.01 o 
 -15  18   9     3094.13     3409.02   4243.20 o 
 -12  18   9    21879.10    19590.34   4270.78 o 
  -9  18   9      125.68     4111.40   4195.92 o 
  -6  18   9     2011.41     8107.77   4124.54 o 
  -3  18   9    14585.03    19910.82   4706.25 o 
 -17  19   9     6753.63    13549.87   7680.67 o 
 -14  19   9    21744.60    29203.90   5363.04 o 
 -11  19   9    33867.18    31676.04   5150.46 o 
  -8  19   9    98464.42    91809.84   6510.20 o 
  -5  19   9    43834.16    41101.77   5638.34 o 
  -2  19   9       30.63     4036.63   4506.05 o 
 -19  20   9   233639.83   253535.77  12260.70 o 
 -16  20   9   237570.92   224871.05   9866.58 o 
 -13  20   9   357508.00   367823.16  12997.08 o 
 -10  20   9   341921.16   347047.56  16349.71 o 
  -7  20   9   536935.75   512940.63  15519.47 o 
  -4  20   9    92735.35    99578.50   7793.34 o 
  -1  20   9   269730.16   247390.20  13190.92 o 
 -18  21   9       26.90     7736.67   7927.89 o 
 -15  21   9   238662.36   228742.92  11246.44 o 
 -12  21   9      187.97     4591.52   4924.47 o 
  -9  21   9      126.04     6153.22   5029.89 o 
  -6  21   9   249078.25   230696.02  15588.90 o 
  -3  21   9     2201.40     6833.93   5431.02 o 
 -17  22   9   385599.31   382370.75  42299.84 o 
 -14  22   9    68481.69    65775.04   7564.53 o 
 -11  22   9   369003.09   342894.63  13007.00 o 
  -8  22   9   116664.39   109513.29   8864.91 o 
  -5  22   9   408243.94   343504.84  27530.53 o 
 -13  23   9    10499.04    18186.31  22697.58 o 
 -10  23   9     4893.82    22901.50   8493.72 o 
  -1   1  10  7949879.50  8425389.00 146301.69 o 
   0   2  10   551368.37   619059.44  12160.66 o 
  -2   3  10   265973.56   223580.50   3720.89 o 
  -4   4  10  1258865.25  1223829.50  21432.10 o 
  -1   4  10   436509.66   416641.28   6135.94 o 
  -3   5  10   245403.78   241570.50   3997.38 o 
   0   5  10   670713.75   645893.88  13269.18 o 
  -5   6  10   561672.19   562971.19   7899.54 o 
  -2   6  10     2873.07    11253.07   1410.79 o 
  -7   7  10   413445.31   430468.94   9386.13 o 
  -4   7  10      387.70     7738.77   1354.04 o 
  -1   7  10   435295.00   426224.91   6806.41 o 
  -6   8  10   205961.05   202304.02   4303.41 o 
  -3   8  10   216758.88   207027.70   4774.88 o 
   0   8  10  7838233.00  7813896.50 136758.98 o 
  -8   9  10  5132069.00  5184987.50  63200.99 o 
  -5   9  10  1529941.25  1475304.75  19461.86 o 
  -2   9  10   137046.38   148647.69   3807.70 o 
 -10  10  10  3917467.25  3914495.00  75870.25 o 
  -7  10  10    73369.69    75699.91   2887.54 o 
  -4  10  10   331451.03   346526.47   6389.32 o 
  -1  10  10  3610822.00  3587463.25  47509.72 o 
  -9  11  10   102053.34   112285.68   3986.80 o 
  -6  11  10   196698.48   207710.64   5109.11 o 
  -3  11  10    30814.90    30026.68   3180.44 o 
   0  11  10   160967.55   172287.19   7636.59 o 
 -11  12  10   316176.41   326516.69   7949.16 o 
  -8  12  10   218836.67   232207.61   5765.18 o 
  -5  12  10    23591.55    21471.31   2443.51 o 
  -2  12  10   240511.03   248451.09   7005.08 o 
 -13  13  10   197208.53   209948.89  15092.00 o 
 -10  13  10    71362.70    81908.08   3897.67 o 
  -7  13  10     1364.25     8427.15   2303.69 o 
  -4  13  10   819032.13   805930.06  14336.59 o 
  -1  13  10   119146.16   120059.70   5616.35 o 
 -12  14  10    52975.99    60139.14   4139.96 o 
  -9  14  10   606828.19   621583.19  11615.68 o 
  -6  14  10   307670.13   301674.53   8301.95 o 
  -3  14  10   173942.66   179270.42   7004.43 o 
   0  14  10   259721.91   299264.66  14107.24 o 
 -14  15  10   112092.70   110241.49   5339.77 o 
 -11  15  10    98537.52    96382.91   5039.00 o 
  -8  15  10   136103.17   134423.28   5863.50 o 
  -5  15  10    35959.13    43779.58   4059.89 o 
  -2  15  10    57699.71    68409.83   5041.51 o 
 -16  16  10   221576.94   233340.88  19499.19 o 
 -13  16  10    12722.53    12085.69   3986.02 o 
 -10  16  10    23066.63    23395.54   3570.37 o 
  -7  16  10   119515.00   125163.05   6038.20 o 
  -4  16  10      152.10     9768.91   3523.29 o 
  -1  16  10    58935.36    55962.59   5191.42 o 
 -15  17  10    91544.13    95429.47   6556.96 o 
 -12  17  10   238540.61   237656.30   9578.16 o 
  -9  17  10  2395471.25  2396809.50  43398.03 o 
  -6  17  10    76694.42    78855.59   6175.25 o 
  -3  17  10   289066.34   305559.22  11184.80 o 
   0  17  10  1683803.88  1578848.63  47747.18 o 
 -17  18  10  1427246.88  1461041.25  33213.14 o 
 -14  18  10   559687.75   581562.75  15827.90 o 
 -11  18  10    93019.88    90363.27   6247.40 o 
  -8  18  10  2111605.75  2090063.88  44514.03 o 
  -5  18  10   436651.44   425053.44  12972.72 o 
  -2  18  10   132734.97   140295.59   8068.80 o 
 -19  19  10   585626.81   593607.00  25712.32 o 
 -16  19  10     2072.08      447.46   4754.45 o 
 -13  19  10   118562.25   132825.87   8067.57 o 
 -10  19  10  1024240.44  1012819.63  25592.05 o 
  -7  19  10    78651.19    74530.60   6497.43 o 
  -4  19  10    88060.66    81007.33   8120.92 o 
  -1  19  10   897907.13   849811.75  22960.55 o 
 -18  20  10     5432.98    17007.08   6427.93 o 
 -15  20  10    52195.50    42360.68   6310.36 o 
 -12  20  10    89168.41    89413.21   7200.18 o 
  -9  20  10     1841.54     1642.05   5232.25 o 
  -6  20  10    18468.28    24534.65   5698.71 o 
  -3  20  10    43361.80    42767.71   5987.20 o 
 -17  21  10    40085.00    33690.55   9305.19 o 
 -14  21  10    39041.47    49780.02   7056.46 o 
 -11  21  10   104093.76   102510.93  10308.65 o 
  -8  21  10      337.35    11920.35   5398.53 o 
  -5  21  10    33449.12    38831.36   6553.14 o 
 -16  22  10       47.64    -2986.59  11231.34 o 
 -13  22  10    96530.48    75973.28  10390.84 o 
 -10  22  10    38546.72    43689.16   6658.31 o 
  -7  22  10     1765.50    11436.00   5470.33 o 
  -1   3  11    72632.48    69020.76   2169.99 o 
  -3   4  11   779767.13   767737.31  10323.64 o 
  -2   5  11  1517432.13  1505109.75  19176.06 o 
  -4   6  11   575993.19   585541.31   8169.94 o 
  -1   6  11    53214.98    57163.32   1922.83 o 
  -6   7  11   125528.79   134801.92   3275.22 o 
  -3   7  11  1951126.38  1962157.12  24733.57 o 
  -5   8  11   425260.38   445397.59   6833.69 o 
  -2   8  11     1352.14     5427.63   1537.61 o 
  -7   9  11   300043.19   294686.50   5990.76 o 
  -4   9  11    37142.56    43106.36   2338.81 o 
  -1   9  11    77491.81    93719.84   3571.55 o 
  -9  10  11   134318.62   149577.13   4504.32 o 
  -6  10  11   113024.16   116242.97   3518.85 o 
  -3  10  11   343875.66   342544.63   6644.80 o 
  -8  11  11   101760.09   107612.87   3692.40 o 
  -5  11  11   838144.19   850623.75  12571.89 o 
  -2  11  11    34258.97    32623.88   3042.66 o 
 -10  12  11   662990.19   657324.75  11347.13 o 
  -7  12  11  1125586.12  1102000.75  16225.81 o 
  -4  12  11   452985.41   436440.47   9372.85 o 
  -1  12  11   820586.06   818490.25  15739.03 o 
 -12  13  11   406980.59   405352.16   9320.96 o 
  -9  13  11    10311.04     9338.48   2797.45 o 
  -6  13  11   398819.09   402176.78   9072.01 o 
  -3  13  11   426128.59   431342.09  10383.92 o 
 -11  14  11   752372.25   741728.63  15597.64 o 
  -8  14  11    10821.31    20690.75   3335.38 o 
  -5  14  11    59240.48    56027.36   4080.59 o 
  -2  14  11   403905.31   394080.63  10455.62 o 
 -13  15  11    93834.73    89024.98   5304.33 o 
 -10  15  11    11921.83     9889.51   3192.57 o 
  -7  15  11    72939.05    69653.88   5735.81 o 
  -4  15  11   362057.31   379963.25  10341.37 o 
  -1  15  11     5517.59    12963.58   3667.05 o 
 -15  16  11    95995.57    98047.44   6553.79 o 
 -12  16  11   447930.44   475103.63  11582.74 o 
  -9  16  11      928.98     3685.18   3268.32 o 
  -6  16  11     5193.72     2978.68   3497.34 o 
  -3  16  11   320371.06   310995.56  10207.13 o 
 -14  17  11   107903.70   122853.82   8152.42 o 
 -11  17  11      116.50    -3498.97   3498.97 o 
  -8  17  11     6736.90     5906.45   3803.74 o 
  -5  17  11   172450.03   182330.41   7624.63 o 
  -2  17  11   166323.39   149014.05   7564.83 o 
 -16  18  11    35093.34    36449.71   6274.35 o 
 -13  18  11   114479.96   118212.18   8265.21 o 
 -10  18  11   114674.41   120407.38   7697.43 o 
  -7  18  11    97260.71    90406.37   7189.91 o 
  -4  18  11   173917.70   172343.47   7717.28 o 
  -1  18  11    13132.08    17837.14   4819.54 o 
 -18  19  11    77865.19    79660.08   8263.20 o 
 -15  19  11    36190.32    30675.62   5975.50 o 
 -12  19  11   523689.25   507456.09  14586.35 o 
  -9  19  11    41594.40    47147.87   6141.23 o 
  -6  19  11    93459.51    83196.26   6951.01 o 
  -3  19  11    67904.83    51043.33   6701.15 o 
 -17  20  11       77.34    10121.47   6972.28 o 
 -14  20  11   205358.31   202550.84  10653.77 o 
 -11  20  11   104081.00   105044.66   8772.74 o 
  -8  20  11   139767.08   147700.78   8834.62 o 
  -5  20  11   204906.14   177584.20   9254.40 o 
  -2  20  11   102540.18   107647.31   7676.38 o 
 -16  21  11   349384.81   335755.28  18898.00 o 
 -13  21  11   286655.13   272899.44  16451.08 o 
 -10  21  11   616231.94   621416.38  18336.00 o 
  -7  21  11   384110.59   371135.28  21973.53 o 
  -4  21  11   206294.39   182265.72   9937.38 o 
 -15  22  11    58171.20    43718.31  11366.13 o 
 -12  22  11   121061.16   122122.60  10073.76 o 
  -9  22  11     7739.37     8742.96   5270.74 o 
  -6  22  11    60434.13    62555.60  11830.61 o 
   0   0  12 14341237.00 16006305.00 500897.00 o 
  -1   2  12     7944.09     9054.68    916.88 o 
  -3   3  12   848919.44   830166.56  15032.26 o 
   0   3  12   363691.44   373105.75   8414.93 o 
  -2   4  12    12740.57    20938.01   1389.77 o 
  -4   5  12    67205.45    81887.13   2242.69 o 
  -1   5  12   147818.16   164795.22   3478.19 o 
  -6   6  12    39000.73    47400.97   3514.75 o 
  -3   6  12  2474822.50  2312022.50  27851.11 o 
   0   6  12   427022.56   423127.88   9872.05 o 
  -5   7  12     3362.65     8337.13   1340.54 o 
  -2   7  12    17415.11    27436.31   1922.93 o 
  -7   8  12   269727.53   279984.06   5138.39 o 
  -4   8  12    71283.29    77497.73   2852.29 o 
  -1   8  12   293711.59   299638.84   5834.59 o 
  -9   9  12  4316689.00  4300714.00  76494.98 o 
  -6   9  12   896807.06   861151.19  12320.32 o 
  -3   9  12   454156.66   449678.66   7488.98 o 
   0   9  12  4248796.00  4254381.50  83048.77 o 
  -8  10  12   270378.25   287580.53   6012.15 o 
  -5  10  12     1345.11     4860.57   1672.80 o 
  -2  10  12   349889.97   366000.47   7938.90 o 
 -10  11  12     6908.49    12394.92   4289.76 o 
  -7  11  12    43156.55    44663.16   2935.08 o 
  -4  11  12    14043.72    13546.93   2348.26 o 
  -1  11  12     3668.95     3047.87   2596.99 o 
 -12  12  12   495730.72   494861.50  14297.52 o 
  -9  12  12   633529.13   627721.31  11611.21 o 
  -6  12  12  1372331.00  1338766.50  20763.52 o 
  -3  12  12   984548.38   966448.44  17629.96 o 
   0  12  12   462602.81   458440.22  15282.15 o 
 -11  13  12     6109.21     8497.51   3321.11 o 
  -8  13  12    11188.77    18055.73   4356.74 o 
  -5  13  12    14710.44    14630.26   2865.87 o 
  -2  13  12    11616.91    14196.51   3338.91 o 
 -13  14  12     6399.96     9345.30   3546.43 o 
 -10  14  12    31906.70    34115.26   3659.81 o 
  -7  14  12    51963.54    57697.47   4416.17 o 
  -4  14  12       52.11     -451.31   2899.28 o 
  -1  14  12    23448.56    27957.15   3993.48 o 
 -15  15  12     4610.94     5074.20   6983.90 o 
 -12  15  12   763742.63   798096.69  16896.02 o 
  -9  15  12   431037.72   433288.66  10509.20 o 
  -6  15  12    69350.85    66228.98   4794.79 o 
  -3  15  12   663113.44   668430.50  15572.22 o 
   0  15  12   201230.17   212619.55  11907.11 o 
 -14  16  12      897.24     7058.41   3920.25 o 
 -11  16  12     1100.14      449.81   3369.34 o 
  -8  16  12   454705.66   468130.38  13258.07 o 
  -5  16  12    40813.37    47488.21   4689.46 o 
  -2  16  12     1166.81     2997.26   3794.66 o 
 -16  17  12   154901.39   164587.19  10478.38 o 
 -13  17  12   119039.73   132173.83   6972.75 o 
 -10  17  12   158571.19   155584.67   8685.21 o 
  -7  17  12   188540.06   169730.84   7768.21 o 
  -4  17  12    97895.91    96793.91   6100.17 o 
  -1  17  12   156407.66   152906.16   7645.38 o 
 -18  18  12  1306884.50  1296218.25  42849.61 o 
 -15  18  12   166892.25   168451.31   8685.03 o 
 -12  18  12   151892.52   152838.95  12207.82 o 
  -9  18  12  1431226.00  1462071.13  50572.80 o 
  -6  18  12   295720.56   309324.22  10494.56 o 
  -3  18  12    39108.13    56029.88   5307.48 o 
   0  18  12  1255137.50  1146448.63  35955.79 o 
 -17  19  12    50495.12    35593.89   7885.78 o 
 -14  19  12    40498.27    43809.23   6794.06 o 
 -11  19  12    12294.52    18900.29   5072.36 o 
  -8  19  12     2648.15     8950.35   4589.02 o 
  -5  19  12    10470.34    16128.74   5244.60 o 
  -2  19  12    79961.18    72337.48   6863.54 o 
 -19  20  12    59102.52    71182.09  13078.42 o 
 -16  20  12     1322.57     1948.54   5801.92 o 
 -13  20  12       13.54    10182.76   5700.47 o 
 -10  20  12    49031.50    55840.76   6658.28 o 
  -7  20  12    11453.60    17411.53   5385.48 o 
  -4  20  12    14225.34    17213.90   5931.68 o 
  -1  20  12    70460.29    71523.21  12059.33 o 
 -15  21  12   383068.34   350568.84  21487.40 o 
 -12  21  12   228953.73   230524.22  11414.84 o 
  -9  21  12   255332.33   232403.23  20238.75 o 
  -6  21  12   411934.72   388388.63  19435.66 o 
 -14  22  12    18092.05    38096.77  11890.81 o 
 -11  22  12    35941.48    34512.98   7304.24 o 
  -8  22  12     2616.83     6801.16  10278.65 o 
  -2   3  13    60760.17    72833.73   2082.73 o 
  -1   4  13   117013.81   116196.12   3138.75 o 
  -3   5  13    24600.13    31842.32   1697.42 o 
  -5   6  13   103293.84   107485.26   2795.27 o 
  -2   6  13   247147.92   255841.50   4702.76 o 
  -4   7  13     2051.86     2694.31   1155.94 o 
  -1   7  13     9277.39     9294.19   1603.45 o 
  -6   8  13   151522.00   149273.75   3849.19 o 
  -3   8  13    58892.03    62335.05   2695.78 o 
  -8   9  13     1525.03      239.57   1783.68 o 
  -5   9  13    56821.20    67824.02   3062.05 o 
  -2   9  13   430949.25   430118.97   9660.72 o 
  -7  10  13      870.09     1684.49   1841.43 o 
  -4  10  13    33550.93    36430.21   2578.28 o 
  -1  10  13   115052.27   116939.23   4506.84 o 
  -9  11  13   132229.45   125024.66   4612.77 o 
  -6  11  13    11060.63    17027.43   2480.85 o 
  -3  11  13    24637.71    29887.88   3202.93 o 
 -11  12  13   473842.00   462189.69  11927.41 o 
  -8  12  13     3063.72     1973.61   2506.90 o 
  -5  12  13      808.39     1870.79   2621.72 o 
  -2  12  13   201990.83   193143.06   7031.33 o 
 -10  13  13    44276.83    44851.91   3804.08 o 
  -7  13  13   128624.52   129263.34   5559.99 o 
  -4  13  13    30758.17    23326.40   4640.50 o 
  -1  13  13   114818.91   113424.86   5702.39 o 
 -12  14  13    43149.59    42006.69   4664.71 o 
  -9  14  13    84115.09    94665.68   5642.03 o 
  -6  14  13   175801.50   176490.62   7692.99 o 
  -3  14  13     5377.45     1895.99   3267.33 o 
 -14  15  13    86889.55    87387.27   7475.38 o 
 -11  15  13    43103.47    42685.44   4352.53 o 
  -8  15  13   380955.16   403930.69  10816.70 o 
  -5  15  13    84526.87    84415.35   6121.02 o 
  -2  15  13   171380.75   169570.73   7651.77 o 
 -13  16  13    28306.42    26147.08   4640.22 o 
 -10  16  13   120459.42   123952.13   6795.06 o 
  -7  16  13    51825.70    51876.30   5209.62 o 
  -4  16  13    14997.10    16151.91   4065.01 o 
  -1  16  13   301831.38   312907.84  18272.82 o 
 -15  17  13   199841.92   204362.13  10799.42 o 
 -12  17  13     1337.48     5050.17   3893.10 o 
  -9  17  13       21.86     5631.72   3835.23 o 
  -6  17  13     5538.30     6164.00   3986.77 o 
  -3  17  13    24037.97    22966.32   4387.45 o 
 -17  18  13      932.74    12098.79   6068.49 o 
 -14  18  13   167943.34   170578.50  12991.70 o 
 -11  18  13   303886.97   320071.41  13426.23 o 
  -8  18  13     7959.04     9056.83   4374.88 o 
  -5  18  13   111430.09   115426.38   6971.25 o 
  -2  18  13   197428.84   214027.45   9659.83 o 
 -16  19  13      111.37     4995.68   5201.40 o 
 -13  19  13    11391.39    28883.98   6482.80 o 
 -10  19  13     2275.44     4071.94   4619.01 o 
  -7  19  13   155513.73   165088.69   8813.01 o 
  -4  19  13       81.43     5841.80   4810.52 o 
  -1  19  13    19035.86    26336.25   5626.30 o 
 -18  20  13   214157.36   233064.45  13420.42 o 
 -15  20  13     2655.26    17689.19   6938.17 o 
 -12  20  13    95123.07   100809.93   8174.89 o 
  -9  20  13   153429.91   145780.27   8678.07 o 
  -6  20  13     4708.52      234.57   4958.04 o 
  -3  20  13     2841.98     7537.56   5331.25 o 
 -17  21  13    25657.16      749.13  16181.24 o 
 -14  21  13     2358.66     7179.20   6323.13 o 
 -11  21  13   344343.84   340895.75  13704.08 o 
  -8  21  13    47010.95    43285.46   6688.01 o 
  -5  21  13     1263.80     6561.60   5296.89 o 
 -13  22  13    15676.32    19136.02  11884.75 o 
 -10  22  13    17039.82    23983.61  11155.61 o 
   0   1  14    89388.79   107588.07   4171.82 o 
  -2   2  14   712378.94   674473.50  13615.47 o 
  -1   3  14   778489.94   744614.44  10607.02 o 
  -3   4  14   176901.16   167589.31   3462.01 o 
   0   4  14   273565.81   268236.09   7008.39 o 
  -5   5  14   119141.38   146255.88   4590.05 o 
  -2   5  14  3235681.00  3250370.25  40908.16 o 
  -4   6  14  2279881.50  2292488.25  27777.88 o 
  -1   6  14     1403.91     5609.41   1952.22 o 
  -6   7  14   375929.13   367625.88   6076.48 o 
  -3   7  14  1689896.88  1650299.13  22175.28 o 
   0   7  14   583775.44   607851.63  16105.01 o 
  -8   8  14   243968.70   233092.03   6834.10 o 
  -5   8  14      325.18     1938.00   1581.94 o 
  -2   8  14   215460.52   231665.47   5676.32 o 
  -7   9  14   754514.69   748161.06  12054.18 o 
  -4   9  14    68022.45    63845.19   2911.05 o 
  -1   9  14    29100.01    35355.21   3054.49 o 
  -9  10  14     3219.81     9460.56   2514.56 o 
  -6  10  14    40460.04    51080.38   3236.01 o 
  -3  10  14   252394.55   266931.50   6591.83 o 
   0  10  14      346.22    -1362.50   3630.20 o 
 -11  11  14   468429.25   469219.69  15221.78 o 
  -8  11  14   249813.44   250549.55   6198.51 o 
  -5  11  14  2123219.50  2081714.38  30566.59 o 
  -2  11  14   715950.94   715982.25  13988.42 o 
 -10  12  14   458753.16   458500.41  10624.72 o 
  -7  12  14  1350865.75  1357640.50  20324.22 o 
  -4  12  14    15343.04    16140.03   3231.99 o 
  -1  12  14   503616.84   515719.06  11523.64 o 
 -12  13  14     3449.07     7200.04   3653.76 o 
  -9  13  14    78678.75    87867.55   4849.48 o 
  -6  13  14  1207930.75  1172317.75  20892.93 o 
  -3  13  14      541.78      834.15   2916.38 o 
   0  13  14    13850.86    14168.24   5996.74 o 
 -14  14  14    11334.55    10634.02   6421.75 o 
 -11  14  14   883445.63   927085.25  18721.06 o 
  -8  14  14    51220.52    68162.29   8590.41 o 
  -5  14  14       55.17     3311.55   3030.00 o 
  -2  14  14   747767.38   749153.69  16711.91 o 
 -13  15  14   901353.63   895140.00  18738.29 o 
 -10  15  14     1746.34     8343.73   3713.99 o 
  -7  15  14   145867.58   154853.25   7075.62 o 
  -4  15  14   936472.94   939518.38  18903.89 o 
  -1  15  14    40960.84    44713.93   4956.48 o 
 -15  16  14    86750.82    88207.70   6873.21 o 
 -12  16  14   527952.37   562745.69  17613.59 o 
  -9  16  14   174248.84   185870.89   7894.73 o 
  -6  16  14    14521.00    11435.73   4008.69 o 
  -3  16  14   631941.69   650103.88  15065.35 o 
   0  16  14    75077.55    73925.65   8633.84 o 
 -17  17  14    31370.89    34548.55  10000.48 o 
 -14  17  14    87665.16    98001.80   6757.91 o 
 -11  17  14    71064.79    66299.59   6441.57 o 
  -8  17  14    26476.14    31275.45   4783.03 o 
  -5  17  14    14525.33    12051.76   4963.51 o 
  -2  17  14    92631.09    83751.57   6737.46 o 
 -16  18  14    46243.89    50868.13   8081.09 o 
 -13  18  14     5688.36    11053.75   5765.29 o 
 -10  18  14    27236.12    32259.80   5354.03 o 
  -7  18  14   191882.47   185634.98   8488.17 o 
  -4  18  14    19162.93    20497.30   4390.30 o 
  -1  18  14    27463.70    34997.80   6930.02 o 
 -18  19  14     1717.82     5543.25   6300.26 o 
 -15  19  14     1135.84     6350.72   5623.49 o 
 -12  19  14   100108.51   101907.55  11720.98 o 
  -9  19  14    49710.44    49376.95   6253.64 o 
  -6  19  14     2487.59     5607.92   4785.41 o 
  -3  19  14      780.45     6061.45   4644.68 o 
   0  19  14    60417.86    43890.69  12313.34 o 
 -17  20  14    51063.28    48085.23  10642.54 o 
 -14  20  14   412257.53   413494.81  20012.01 o 
 -11  20  14   398533.66   377265.88  15671.66 o 
  -8  20  14   173416.83   185090.14   9678.90 o 
  -5  20  14   587628.44   567376.38  19151.56 o 
  -2  20  14   212849.84   187207.63  13848.85 o 
 -16  21  14   423584.00   399963.25  40801.93 o 
 -13  21  14    44827.14    38337.02   7645.66 o 
 -10  21  14   230766.92   242629.05  12814.35 o 
  -7  21  14   363192.75   330079.53  12703.42 o 
 -12  22  14      176.99     7606.80  10242.42 o 
  -9  22  14     1125.91    17005.54   8662.08 o 
  -1   2  15    51578.85    61964.38   2017.05 o 
  -2   4  15   686538.75   714188.44  10569.95 o 
  -4   5  15   319719.75   321641.53   6019.33 o 
  -1   5  15   355311.00   370099.56   6390.60 o 
  -3   6  15  1498009.12  1516979.00  20244.15 o 
  -5   7  15   954997.88   958034.44  13394.16 o 
  -2   7  15   985665.00  1000045.94  15015.94 o 
  -7   8  15   265639.53   273356.34   6041.92 o 
  -4   8  15    75159.49    84575.38   3365.75 o 
  -1   8  15   430622.78   446642.69   8976.16 o 
  -6   9  15    16635.49    18621.58   2224.20 o 
  -3   9  15    11142.88    14460.70   2377.04 o 
  -8  10  15    37027.32    35216.25   3025.20 o 
  -5  10  15   905205.88   906954.75  14465.63 o 
  -2  10  15     2757.73     3001.33   2215.99 o 
 -10  11  15    84419.52    76086.48   4960.73 o 
  -7  11  15    91247.99    93431.46   4210.67 o 
  -4  11  15   145691.59   146304.14   5137.51 o 
  -1  11  15    40921.75    42498.35   3862.48 o 
  -9  12  15     1286.80     2476.90   2973.75 o 
  -6  12  15  1195093.25  1196440.00  19980.65 o 
  -3  12  15     6509.45     6027.98   3045.24 o 
 -11  13  15    31428.79    44006.70   4294.84 o 
  -8  13  15    42204.76    39160.24   4137.78 o 
  -5  13  15    90500.98   100148.48   5209.76 o 
  -2  13  15    26559.43    40720.73   4469.80 o 
 -13  14  15   279332.25   292195.72   9198.51 o 
 -10  14  15   770705.13   777701.81  26301.50 o 
  -7  14  15   653787.06   663689.38  14533.88 o 
  -4  14  15   787113.25   767096.06  16090.76 o 
  -1  14  15   285801.94   272140.75  10544.21 o 
 -12  15  15   485339.41   487454.53  16080.36 o 
  -9  15  15    11346.49    16232.70   3932.42 o 
  -6  15  15    31715.70    34312.70   4243.50 o 
  -3  15  15   487971.50   483459.59  12319.66 o 
 -14  16  15   649857.75   660512.69  18044.49 o 
 -11  16  15   377126.75   340157.63  11933.00 o 
  -8  16  15   268923.44   267779.84   9469.40 o 
  -5  16  15   392461.06   381131.06  14212.21 o 
  -2  16  15   675258.38   684012.94  19028.88 o 
 -16  17  15    63717.82    85966.38   8338.14 o 
 -13  17  15    27524.39    28964.65   5748.15 o 
 -10  17  15   201022.09   208036.78   9992.04 o 
  -7  17  15    80473.85    74465.05   6085.93 o 
  -4  17  15    18221.09    33391.09   4876.95 o 
  -1  17  15   161118.28   168246.97   8588.26 o 
 -15  18  15     2382.84      731.41   5402.01 o 
 -12  18  15     5522.09     3535.54   5475.92 o 
  -9  18  15        2.26    11780.14   4476.30 o 
  -6  18  15     8625.78     7531.61   4354.40 o 
  -3  18  15      239.05     6454.07   4330.72 o 
 -17  19  15     4158.77     4454.97   8099.61 o 
 -14  19  15   414781.75   385459.34  15671.53 o 
 -11  19  15    25625.68    39420.98   9840.07 o 
  -8  19  15    10501.61    16631.20   5293.38 o 
  -5  19  15   439676.31   417215.09  12910.32 o 
  -2  19  15     8232.68    10247.46   4693.38 o 
 -16  20  15    38494.46    30006.24   7747.81 o 
 -13  20  15     4527.75    12458.84   6766.78 o 
 -10  20  15   140799.02   129501.02   9928.47 o 
  -7  20  15      983.68     -782.20   5235.94 o 
  -4  20  15    72569.89    74063.02   7385.51 o 
 -15  21  15   215887.98   207020.73  18796.22 o 
 -12  21  15     5252.21     6280.14   6693.93 o 
  -9  21  15      696.21     4098.76   5393.98 o 
  -6  21  15   239594.75   252054.09  15883.10 o 
  -1   1  16     6273.82    18625.97   1755.78 o 
   0   2  16   430765.56   484945.31  10625.93 o 
  -2   3  16  1007677.00  1051444.75  14843.37 o 
  -4   4  16    85339.14    84645.16   4556.42 o 
  -1   4  16     3612.73     8675.42   1534.87 o 
  -3   5  16  3252804.75  3217404.25  41144.01 o 
   0   5  16     3623.92    10219.62   2345.65 o 
  -5   6  16     1611.36     6776.51   1612.12 o 
  -2   6  16  2004968.25  1997939.63  26487.83 o 
  -7   7  16   808053.38   790831.87  19102.60 o 
  -4   7  16  1755939.38  1747379.88  25214.98 o 
  -1   7  16  1190197.63  1172289.50  18035.07 o 
  -6   8  16   731328.50   692976.62  11419.87 o 
  -3   8  16    86860.38   104880.45   3737.02 o 
   0   8  16    30005.02    39536.66   4188.09 o 
  -8   9  16     4452.26    14778.44   2400.28 o 
  -5   9  16    75317.52    69775.03   3422.22 o 
  -2   9  16   556814.06   560117.31  10398.74 o 
 -10  10  16    19185.70    34837.43   5236.10 o 
  -7  10  16   368184.38   372437.72   8172.01 o 
  -4  10  16    25442.92    29667.76   2977.65 o 
  -1  10  16    11550.72    22594.14   3127.88 o 
  -9  11  16   260178.94   272205.78   7773.95 o 
  -6  11  16  1787615.75  1751399.00  27295.23 o 
  -3  11  16   250239.44   249348.20   6765.91 o 
   0  11  16   138593.70   160086.37  11070.82 o 
 -11  12  16   341925.72   352113.72   9919.90 o 
  -8  12  16    16276.64    21439.96   3500.95 o 
  -5  12  16  1197552.87  1191239.50  20899.53 o 
  -2  12  16   332610.38   352184.59  13178.91 o 
 -13  13  16    47842.70    29555.10   6946.29 o 
 -10  13  16   107208.25   115657.31   6009.54 o 
  -7  13  16   892290.69   891141.81  16941.47 o 
  -4  13  16    22938.01    24302.59   3622.18 o 
  -1  13  16    95631.71    89635.37   6196.67 o 
 -12  14  16   894949.50   884183.63  23699.09 o 
  -9  14  16    37020.45    38582.60   5193.31 o 
  -6  14  16    23892.42    24056.34   3880.51 o 
  -3  14  16  1131244.25  1115348.37  21395.91 o 
   0  14  16    19511.40    17197.97   6918.73 o 
 -14  15  16    26693.06    30103.70   5518.16 o 
 -11  15  16   838470.81   872545.19  20543.10 o 
  -8  15  16   594330.75   596731.06  14905.05 o 
  -5  15  16    26881.91    29401.40   4243.39 o 
  -2  15  16   672767.88   667971.38  15201.79 o 
 -16  16  16   256738.78   289642.38  18519.30 o 
 -13  16  16   499938.38   487520.75  14154.16 o 
 -10  16  16   105045.54   107013.11  10703.58 o 
  -7  16  16   294200.72   309504.28  11293.78 o 
  -4  16  16   485125.34   495597.19  14105.50 o 
  -1  16  16   373121.41   366696.84  13457.59 o 
 -15  17  16   370562.81   379799.81  13023.57 o 
 -12  17  16      118.58      813.15   4879.29 o 
  -9  17  16     3587.43     4076.62   5048.37 o 
  -6  17  16   257680.30   244984.13   9489.21 o 
  -3  17  16    18539.06    22358.29   4571.40 o 
   0  17  16     4246.97     1318.89   6437.78 o 
 -17  18  16      773.67     1404.33   6686.84 o 
 -14  18  16    52299.91    48318.86   7245.24 o 
 -11  18  16    58213.16    51987.50   6773.68 o 
  -8  18  16      378.66     5993.52   4304.67 o 
  -5  18  16    11089.30     8853.88   4391.79 o 
  -2  18  16    30370.58    28114.07   5433.81 o 
 -16  19  16     7755.06     3556.85   6507.06 o 
 -13  19  16    29333.14    41567.87   8473.38 o 
 -10  19  16    15359.80    18884.75   6280.73 o 
  -7  19  16   116758.30   108645.20   8953.40 o 
  -4  19  16    29991.79    27258.40   5501.99 o 
  -1  19  16     9514.51     2358.53   5356.38 o 
 -15  20  16   564370.75   605838.56  21258.18 o 
 -12  20  16    97762.16    91013.65   9170.94 o 
  -9  20  16   131367.69   127626.55  11663.03 o 
  -6  20  16   449626.09   479601.00  15709.51 o 
  -3  20  16    44474.44    17313.64  10204.01 o 
 -14  21  16   427026.28   378979.19  22418.87 o 
 -11  21  16    70392.38    71181.09   8651.61 o 
  -8  21  16   134585.75   126680.38  10787.62 o 
  -1   3  17    28689.78    30426.71   1831.46 o 
  -3   4  17    16812.98    25229.85   2495.11 o 
  -2   5  17   292480.88   311711.22   6175.23 o 
  -4   6  17   698970.00   701186.13  11293.93 o 
  -1   6  17   179113.12   181385.63   4915.60 o 
  -6   7  17    23099.29    24697.08   2743.67 o 
  -3   7  17     6507.20    15695.54   2097.92 o 
  -5   8  17     6359.94     6956.32   2267.02 o 
  -2   8  17    78772.34    80849.47   3999.77 o 
  -7   9  17   193550.11   197801.33   6703.03 o 
  -4   9  17   418847.22   397081.00   8228.92 o 
  -1   9  17     5711.23     4616.57   2440.96 o 
  -9  10  17    35565.00    35422.01   4031.03 o 
  -6  10  17   354694.75   347655.16   7941.53 o 
  -3  10  17    16992.11    21154.78   2889.94 o 
  -8  11  17    34689.41    30726.95   3439.60 o 
  -5  11  17   324042.03   311923.47   7635.83 o 
  -2  11  17     1581.68     4242.02   2779.28 o 
 -10  12  17    10838.99    12547.18   3521.36 o 
  -7  12  17     3218.86     5817.04   2940.88 o 
  -4  12  17     3466.11     7909.14   3001.73 o 
  -1  12  17   175761.63   181315.42   7080.28 o 
 -12  13  17     2752.41    -3495.16   3495.16 o 
  -9  13  17   203653.23   208379.86   7739.85 o 
  -6  13  17   158939.22   160972.03   6360.21 o 
  -3  13  17    64705.93    74667.96   5077.71 o 
 -11  14  17   152387.70   158061.67   7791.48 o 
  -8  14  17    18899.11    18082.56   4255.36 o 
  -5  14  17   263697.53   265401.75   8684.90 o 
  -2  14  17   136575.45   138717.27   6792.53 o 
 -13  15  17   271808.94   272822.56  10475.88 o 
 -10  15  17   165484.63   165014.86   8556.57 o 
  -7  15  17   185289.63   214208.73   9172.71 o 
  -4  15  17   200870.28   198814.13   9646.04 o 
  -1  15  17    55514.16    45510.85   5219.44 o 
 -15  16  17   197006.64   202815.91  11594.88 o 
 -12  16  17       80.30     2577.65   4877.20 o 
  -9  16  17     1618.00     2006.80   4747.84 o 
  -6  16  17   111484.16   114487.45   6824.13 o 
  -3  16  17     7148.77    10369.46   3955.57 o 
 -14  17  17    31433.78    31245.89   6316.82 o 
 -11  17  17      574.62    -2682.73   4722.44 o 
  -8  17  17     1133.62     1160.71   4453.21 o 
  -5  17  17    47038.13    48440.77   5500.49 o 
  -2  17  17   104342.37    92824.29   6736.43 o 
 -16  18  17    40017.43    32517.57   9554.47 o 
 -13  18  17   563824.44   606605.75  17443.65 o 
 -10  18  17    13587.95    13255.46   5570.92 o 
  -7  18  17    44966.61    33431.27   6633.04 o 
  -4  18  17   601500.50   579272.75  14659.00 o 
  -1  18  17      782.04     3221.99   4577.99 o 
 -15  19  17    93069.35    75261.55   8411.32 o 
 -12  19  17    17727.03    22342.75   6692.50 o 
  -9  19  17     1914.01     9240.71   5094.95 o 
  -6  19  17    89378.73    85030.30   7078.00 o 
  -3  19  17    23225.42    29787.84   5525.45 o 
 -14  20  17   168272.25   162923.66  11269.72 o 
 -11  20  17    57991.98    50561.84   8110.58 o 
  -8  20  17    67460.65    70252.10   8807.06 o 
  -5  20  17   133964.23   122214.43   8542.31 o 
 -13  21  17    15199.04    14095.45  11556.18 o 
 -10  21  17    90918.19    73337.34  10524.62 o 
   0   0  18  5142916.00  5214377.50 191939.67 o 
  -1   2  18      877.22     4100.29   1405.40 o 
  -3   3  18   548749.94   552077.94  13561.89 o 
   0   3  18    60742.06    66511.33   3755.51 o 
  -2   4  18    34928.60    40500.66   2400.61 o 
  -4   5  18    35626.26    42744.05   2664.32 o 
  -1   5  18     9020.26     9424.94   1799.09 o 
  -6   6  18   419673.53   418228.69  11752.51 o 
  -3   6  18  2787498.50  2673843.50  40622.98 o 
   0   6  18   826804.19   800904.06  18714.29 o 
  -5   7  18     7087.70     9358.89   2078.77 o 
  -2   7  18      899.01     3192.97   2046.25 o 
  -7   8  18     1602.64     1575.69   2247.78 o 
  -4   8  18     2145.44     6606.22   2303.70 o 
  -1   8  18      326.29     6445.21   2285.39 o 
  -9   9  18  1675537.63  1686163.13  39977.34 o 
  -6   9  18   784405.63   752253.88  13180.59 o 
  -3   9  18   322319.78   330085.75   7487.86 o 
   0   9  18  1779726.38  1801900.50  41313.46 o 
  -8  10  18   162592.22   176116.91   7309.49 o 
  -5  10  18    26758.61    35695.37   3364.43 o 
  -2  10  18    94941.85    86197.53   4245.51 o 
 -10  11  18    29034.71    34640.66   6374.84 o 
  -7  11  18    35859.49    39692.89   3671.62 o 
  -4  11  18        7.60      858.10   2550.86 o 
  -1  11  18    42345.23    44903.50   4062.38 o 
 -12  12  18   251963.20   265383.94  15575.81 o 
  -9  12  18   103765.43   109327.13   5788.14 o 
  -6  12  18  1146565.50  1108665.00  20185.52 o 
  -3  12  18   481172.59   453246.97  10318.95 o 
   0  12  18      423.30    -2835.10   4900.19 o 
 -11  13  18    58126.93    57991.91   5202.45 o 
  -8  13  18    13130.22    10896.07   4022.57 o 
  -5  13  18     2012.36     3519.95   3249.52 o 
  -2  13  18    87248.47   100873.91   5648.32 o 
 -13  14  18     5306.67     2369.66   4633.87 o 
 -10  14  18    13554.25    14415.24   5233.54 o 
  -7  14  18   170271.41   168815.36   7698.53 o 
  -4  14  18      460.21     2587.22   3530.46 o 
  -1  14  18     7444.71     -702.95   3689.69 o 
 -15  15  18   333864.44   395863.97  28988.88 o 
 -12  15  18   742727.44   737239.19  21504.71 o 
  -9  15  18   540588.00   568325.81  15624.27 o 
  -6  15  18   332820.00   341205.25  11582.46 o 
  -3  15  18   744206.94   733933.06  16222.00 o 
   0  15  18   372754.91   406447.13  18750.10 o 
 -14  16  18    55346.68    59824.83   7333.25 o 
 -11  16  18    29046.33    22916.93   5482.98 o 
  -8  16  18     8310.77    10292.96   4603.78 o 
  -5  16  18       63.42    -2638.24   3662.61 o 
  -2  16  18    37472.73    49228.54   5460.82 o 
 -16  17  18    12336.17    21315.22   7301.77 o 
 -13  17  18    43323.07    56665.70   6936.51 o 
 -10  17  18    10317.03     4000.94   5228.59 o 
  -7  17  18     2026.43    -1285.20   4216.38 o 
  -4  17  18    78764.82    85422.70   6344.64 o 
  -1  17  18     2455.81    11385.84   4513.08 o 
 -18  18  18   668406.19   688873.06  51792.10 o 
 -15  18  18   135387.09   137220.09  10206.34 o 
 -12  18  18    50259.41    49781.71   7175.41 o 
  -9  18  18   690139.56   689444.25  19595.10 o 
  -6  18  18   190513.25   198642.73   9809.39 o 
  -3  18  18    50735.54    53997.20   6208.35 o 
   0  18  18   690990.31   714268.50  31821.82 o 
 -17  19  18    66001.34    84050.84  19952.18 o 
 -14  19  18     4354.81     5315.36   6413.98 o 
 -11  19  18    30820.92    33087.46   7937.67 o 
  -8  19  18    63538.05    69894.62   7025.01 o 
  -5  19  18      820.98    12047.17   5430.54 o 
  -2  19  18    18528.52    21291.81   6353.36 o 
 -13  20  18     3294.83    10788.25   6919.95 o 
 -10  20  18     6537.41    15472.70   6620.41 o 
  -7  20  18    60677.70    83347.48   8247.39 o 
  -2   3  19    27283.70    37418.79   2873.64 o 
  -1   4  19   290802.00   295527.41   6133.02 o 
  -3   5  19   413991.69   441483.63   8282.08 o 
  -5   6  19     2472.75     4355.38   2363.42 o 
  -2   6  19    88344.65   101544.28   3996.44 o 
  -4   7  19   579219.25   561250.94  10636.41 o 
  -1   7  19    62264.53    72490.33   3682.71 o 
  -6   8  19      262.84     2948.57   2156.31 o 
  -3   8  19   349470.94   338001.00   7871.19 o 
  -8   9  19    11423.30    12709.05   3244.33 o 
  -5   9  19    97552.96    87021.57   4116.33 o 
  -2   9  19   105859.97   107561.14   5845.70 o 
  -7  10  19    79679.52    70464.76   4094.25 o 
  -4  10  19    13336.62    15643.20   3008.93 o 
  -1  10  19    35057.98    46468.92   3702.19 o 
  -9  11  19     5055.83     6121.44   3620.58 o 
  -6  11  19   158923.80   172389.23   6505.37 o 
  -3  11  19    45194.40    35094.75   3750.55 o 
 -11  12  19   273693.63   300386.06  13179.91 o 
  -8  12  19   356260.88   343920.78  10218.35 o 
  -5  12  19   414801.09   402157.41  10521.17 o 
  -2  12  19   207230.88   210278.48   7306.33 o 
 -10  13  19    31353.62    37448.86   4660.48 o 
  -7  13  19   145833.05   136956.97   6923.66 o 
  -4  13  19   127012.26   143570.36   6900.43 o 
  -1  13  19   166343.69   165545.11   8089.19 o 
 -12  14  19    57216.37    51045.48   5837.01 o 
  -9  14  19   108552.56   120977.91  10022.01 o 
  -6  14  19    35608.61    37482.19   4674.48 o 
  -3  14  19   127324.53   128653.12   6473.49 o 
 -14  15  19     1314.37    -5519.79   5532.42 o 
 -11  15  19   140487.59   131315.05   8069.70 o 
  -8  15  19    44200.52    41951.19   5732.88 o 
  -5  15  19    40275.81    58145.38   5447.82 o 
  -2  15  19    83975.59    89451.77   6052.99 o 
 -13  16  19   201433.80   200380.03  11793.42 o 
 -10  16  19     3388.75       70.98   4639.33 o 
  -7  16  19      452.45     8572.32   4684.90 o 
  -4  16  19   218368.92   229659.03   9459.84 o 
  -1  16  19    38084.06    37156.92   5269.15 o 
 -15  17  19    61337.99    41787.15   8585.15 o 
 -12  17  19   332416.31   370038.97  13489.36 o 
  -9  17  19      699.73    -1593.72   4961.42 o 
  -6  17  19     6529.36     6565.39   4634.69 o 
  -3  17  19   275121.25   293508.97  12820.28 o 
 -17  18  19     2414.38      945.19   7819.43 o 
 -14  18  19   296520.69   331856.56  14476.87 o 
 -11  18  19    34441.00    35543.05   6828.63 o 
  -8  18  19    16892.23    20595.22   5829.63 o 
  -5  18  19   291222.41   304960.75  12003.10 o 
  -2  18  19    13621.93     8284.21   4701.53 o 
 -16  19  19    35081.31    15121.04  10981.01 o 
 -13  19  19     3529.95     4351.39   6495.71 o 
 -10  19  19     3328.56     6830.74   6006.11 o 
  -7  19  19   187423.89   156923.94   9655.44 o 
  -4  19  19    10962.68    24923.40   6003.39 o 
 -12  20  19    77507.55    71052.84   9083.80 o 
  -9  20  19    36177.29    43682.26   8231.96 o 
  -6  20  19    32704.02    25676.80   8217.81 o 
   0   1  20  3948789.50  4041458.00  87016.13 o 
  -2   2  20    14761.02    21973.25   3137.74 o 
  -1   3  20   116624.01   123250.71   4421.65 o 
  -3   4  20   464284.72   466594.13   9306.73 o 
   0   4  20   305202.03   298187.13   9239.82 o 
  -5   5  20    86609.63    86425.88   5403.76 o 
  -2   5  20   235483.69   242223.31   5940.12 o 
  -4   6  20    54186.09    63137.54   3733.09 o 
  -1   6  20   317353.69   326660.31   7780.13 o 
  -6   7  20   107946.03   119975.69   5068.16 o 
  -3   7  20    52382.92    50847.41   3400.49 o 
   0   7  20    58398.81    79197.50   7997.43 o 
  -8   8  20  3529372.50  3545956.25  77515.77 o 
  -5   8  20   170541.44   198866.38   6397.24 o 
  -2   8  20    47956.07    55286.18   3854.60 o 
  -7   9  20      634.46     5848.89   2936.62 o 
  -4   9  20   453821.47   484426.97  10214.75 o 
  -1   9  20  2301192.00  2246400.50  35447.87 o 
  -9  10  20  1706415.63  1709842.88  34069.09 o 
  -6  10  20   222746.52   241052.64   7075.77 o 
  -3  10  20    28512.32    33059.75   3519.99 o 
   0  10  20  2134489.50  2163115.75  45761.16 o 
 -11  11  20     5529.00     8242.34   5787.39 o 
  -8  11  20      171.15      -44.96   4137.87 o 
  -5  11  20   199737.81   207473.58   6999.89 o 
  -2  11  20     2609.40    -2980.85   2980.85 o 
 -10  12  20    82816.56    88196.29   6281.45 o 
  -7  12  20    86811.30    98927.40   5713.11 o 
  -4  12  20   279624.88   288188.03   8996.56 o 
  -1  12  20    41110.90    39561.45   4411.10 o 
 -12  13  20   147498.13   139649.55   7763.88 o 
  -9  13  20   227988.78   223435.31   9417.11 o 
  -6  13  20    39928.09    47903.13   4659.92 o 
  -3  13  20    90078.85    92767.67   6006.45 o 
   0  13  20    16308.92     1147.60   5782.41 o 
 -14  14  20   106433.87    83340.41  10146.91 o 
 -11  14  20   108611.40   130907.04   8814.68 o 
  -8  14  20   250664.48   246329.52  12854.61 o 
  -5  14  20   216331.03   212270.55   9346.21 o 
  -2  14  20    56973.42    78085.24   5895.26 o 
 -13  15  20    41804.36    55048.56   7031.97 o 
 -10  15  20    82090.54    87287.27   7150.20 o 
  -7  15  20    52589.68    57316.06   5854.09 o 
  -4  15  20    58187.45    53706.42   5501.83 o 
  -1  15  20   193069.42   179054.59   9048.06 o 
 -15  16  20    33977.80    30681.60   8147.10 o 
 -12  16  20    11565.57    11700.97   6223.76 o 
  -9  16  20    14923.00     4869.79   5542.46 o 
  -6  16  20      856.40     5219.47   4613.94 o 
  -3  16  20    13808.42    17564.53   4936.09 o 
   0  16  20    30510.63    35870.37   7538.16 o 
 -17  17  20   959586.50   960513.56  38090.31 o 
 -14  17  20   190719.59   187900.63  13414.53 o 
 -11  17  20     4494.38     7815.14   7359.58 o 
  -8  17  20  1212036.12  1194106.13  28373.16 o 
  -5  17  20   170926.69   177595.69  10960.21 o 
  -2  17  20    32352.42    35284.34   5822.73 o 
 -16  18  20    57641.54    46865.57  10436.95 o 
 -13  18  20   112239.23   121039.92   9874.26 o 
 -10  18  20  1139658.37  1078969.63  33365.54 o 
  -7  18  20    32948.68    25213.50   6040.70 o 
  -4  18  20   186258.84   202859.16  10243.40 o 
  -1  18  20   854985.50   828698.88  22378.39 o 
 -15  19  20    40165.73    41553.15   9156.23 o 
 -12  19  20    28651.17    25479.23   6985.89 o 
  -9  19  20   634108.44   602032.50  18864.51 o 
  -6  19  20    46430.21    44996.52   7750.27 o 
 -11  20  20    24918.49    32706.18  10761.92 o 
  -8  20  20     2851.79    -1116.28   9168.57 o 
  -1   2  21   169093.22   174528.05   7772.60 o 
  -2   4  21   260542.59   281612.00   7090.69 o 
  -4   5  21   250993.66   259733.17   7052.73 o 
  -1   5  21   329565.72   340738.78   7981.59 o 
  -3   6  21   679153.25   704425.37  13946.77 o 
  -5   7  21    33806.65    42366.52   3444.10 o 
  -2   7  21    36922.54    44250.62   3503.82 o 
  -7   8  21    27945.71    29545.95   3799.49 o 
  -4   8  21   175691.11   180746.13   6274.27 o 
  -1   8  21    35505.18    38044.96   3544.95 o 
  -6   9  21       92.46    -1429.95   2633.07 o 
  -3   9  21     3446.15     7066.40   2697.39 o 
  -8  10  21     1838.19     1901.35   3199.13 o 
  -5  10  21   127056.66   134936.14   5482.53 o 
  -2  10  21    22353.26    19114.07   3382.21 o 
 -10  11  21   168447.91   173313.06   7976.20 o 
  -7  11  21   483198.88   470091.47  12379.08 o 
  -4  11  21   403707.50   403021.63   9672.99 o 
  -1  11  21   149418.30   159313.67   8667.15 o 
  -9  12  21    45414.21    46717.11   5602.18 o 
  -6  12  21   276987.34   278861.34   8537.53 o 
  -3  12  21    14708.23    18289.53   3769.43 o 
 -11  13  21   499148.19   493533.97  13905.83 o 
  -8  13  21   177064.09   190265.52   9610.99 o 
  -5  13  21   136659.78   142498.56   7602.83 o 
  -2  13  21   492386.22   485942.13  13001.90 o 
 -13  14  21    13475.31    10154.75   5631.27 o 
 -10  14  21    17250.60    23735.63   5879.38 o 
  -7  14  21     2824.41     3817.55   4038.14 o 
  -4  14  21     1146.36     6327.43   3881.34 o 
  -1  14  21    60404.12    66024.82   6308.66 o 
 -12  15  21   344002.16   337925.72  13752.24 o 
  -9  15  21    55771.57    43809.86   7651.08 o 
  -6  15  21    44759.36    38719.45   5384.14 o 
  -3  15  21   336887.19   327170.16  13857.59 o 
 -14  16  21     6773.73     7393.94   6521.01 o 
 -11  16  21    56133.87    32375.25   7773.24 o 
  -8  16  21   106096.76   108039.84  10633.65 o 
  -5  16  21    35492.36    27694.19   5506.61 o 
  -2  16  21     1741.62     7007.51   5426.04 o 
 -16  17  21    33061.61    39131.17   9130.01 o 
 -13  17  21   197125.61   171149.39  11169.56 o 
 -10  17  21    44773.10    49761.55   7011.51 o 
  -7  17  21    11923.67    14714.46   5436.55 o 
  -4  17  21   220998.53   206270.95   9620.29 o 
  -1  17  21    51720.17    52938.50   6919.40 o 
 -15  18  21    16281.78     7318.76   7257.58 o 
 -12  18  21    15088.34    10755.42   6927.89 o 
  -9  18  21      325.87    22907.96   6504.49 o 
  -6  18  21     3216.63     2119.53   5097.05 o 
  -3  18  21    26074.67    22710.17   5724.45 o 
 -14  19  21    15674.72    21635.42   8154.95 o 
 -11  19  21    79497.82    75159.93   8441.98 o 
  -8  19  21    28872.86    27883.01   6796.98 o 
  -5  19  21     2521.29      984.42   5637.73 o 
  -1   1  22  1232950.50  1255438.87  30407.34 o 
   0   2  22    39132.41    43813.45   4821.05 o 
  -2   3  22   270096.63   269441.69   7448.87 o 
  -4   4  22   571158.00   592928.00  15301.06 o 
  -1   4  22   144033.52   163568.31   7844.45 o 
  -3   5  22   380011.34   366215.84   8700.10 o 
   0   5  22   204579.17   200100.92   8871.64 o 
  -5   6  22     3612.59     2628.91   2796.98 o 
  -2   6  22   152498.84   155259.81   6150.80 o 
  -7   7  22   167132.52   198324.67   9379.51 o 
  -4   7  22    86025.97    96784.40   4840.42 o 
  -1   7  22   129011.44   117402.62   5207.39 o 
  -6   8  22    73148.83    78171.09   4537.64 o 
  -3   8  22     6670.67     9495.73   3166.18 o 
   0   8  22  1854931.88  1872270.50  43926.80 o 
  -8   9  22  1011920.50  1017007.87  19019.24 o 
  -5   9  22   561866.69   563433.38  12234.75 o 
  -2   9  22    20233.19    23243.38   3379.50 o 
 -10  10  22   581148.75   568902.44  23583.99 o 
  -7  10  22   130709.01   127362.78   6199.24 o 
  -4  10  22    36820.52    41656.95   3916.13 o 
  -1  10  22   490733.88   471289.41  11327.17 o 
  -9  11  22    13382.18    12813.33   4145.32 o 
  -6  11  22   286790.53   285086.31   9072.75 o 
  -3  11  22    94540.91    98004.24   5208.77 o 
   0  11  22    21698.71    27685.37   6690.75 o 
 -11  12  22   387547.59   414976.16  12738.58 o 
  -8  12  22    83479.95    98192.23  10274.40 o 
  -5  12  22   159849.70   155554.11   9755.42 o 
  -2  12  22   314604.03   331036.41  11294.31 o 
 -13  13  22    44361.72    36570.10   9830.34 o 
 -10  13  22    41482.72    33030.36   5617.18 o 
  -7  13  22   116391.20   134707.61   8586.85 o 
  -4  13  22   318026.97   342797.25  13274.67 o 
  -1  13  22    78119.08    79980.41   8340.34 o 
 -12  14  22    96674.33   110337.81  11776.04 o 
  -9  14  22   274982.09   271436.97  11871.68 o 
  -6  14  22     3843.40     3860.08   3825.05 o 
  -3  14  22   162733.56   187660.83   8463.24 o 
   0  14  22   165482.08   155974.19  12759.40 o 
 -14  15  22      756.48     7461.63   6823.39 o 
 -11  15  22   103716.22   109823.67   8538.02 o 
  -8  15  22    34731.33    24955.12   6094.97 o 
  -5  15  22    11288.47    22714.32   4928.48 o 
  -2  15  22   113553.73   130082.19   8047.02 o 
 -16  16  22   231545.69   255204.73  19228.29 o 
 -13  16  22   109242.14   122176.04  11350.36 o 
 -10  16  22     5843.29    -5532.40   5613.88 o 
  -7  16  22    91928.55    98432.64   7907.41 o 
  -4  16  22    60090.13    64688.25   6364.22 o 
  -1  16  22    15213.29     4396.75   5663.85 o 
 -15  17  22    24188.99    12733.58   8044.61 o 
 -12  17  22    40531.30    42038.35   7852.60 o 
  -9  17  22   734627.50   742277.13  22777.09 o 
  -6  17  22    33616.90    42919.30   6174.02 o 
  -3  17  22    24881.12    16184.30   5526.04 o 
 -14  18  22   255198.16   227956.94  13535.06 o 
 -11  18  22     8266.15     3714.24   6839.63 o 
  -8  18  22   470771.97   426904.38  15618.77 o 
  -5  18  22   145919.56   170040.42   9620.25 o 
 -13  19  22    24247.57    32097.11   8429.98 o 
 -10  19  22   101218.57    82509.88   9589.81 o 
  -7  19  22   123232.30   144655.34  10818.16 o 
  -1   3  23     4254.65      172.49   2517.17 o 
  -3   4  23    28876.51    33471.89   3502.62 o 
  -2   5  23     4901.03     6445.34   3154.97 o 
  -4   6  23   113620.66   115696.07   5178.37 o 
  -1   6  23    41354.36    43346.16   4811.73 o 
  -6   7  23     1170.46    -1532.56   2649.13 o 
  -3   7  23     1392.44     5133.00   3161.68 o 
  -5   8  23    11682.88    17966.23   3403.22 o 
  -2   8  23   115312.14   124845.03   6059.26 o 
  -7   9  23   108109.42   110365.80   6377.26 o 
  -4   9  23     5861.16     9473.49   3337.97 o 
  -1   9  23    26217.74    17989.29   3767.34 o 
  -9  10  23   113065.96   107520.36   6508.37 o 
  -6  10  23      291.86     1024.08   3296.51 o 
  -3  10  23    61828.39    64720.00   5460.74 o 
  -8  11  23       97.86    -3120.99   3988.97 o 
  -5  11  23      682.15     2050.39   3375.90 o 
  -2  11  23    12606.27    14460.30   4239.22 o 
 -10  12  23   177100.66   194143.88   9252.49 o 
  -7  12  23    10479.65     5066.37   4147.33 o 
  -4  12  23     3470.56     1357.88   3617.50 o 
  -1  12  23   200126.16   202482.11   8775.61 o 
 -12  13  23    47654.12    46226.98   6651.05 o 
  -9  13  23     1295.16     1035.78   4798.02 o 
  -6  13  23    81338.80    91240.23   6628.62 o 
  -3  13  23    42039.38    47825.56   5295.21 o 
 -11  14  23    18807.30    11606.61   5988.51 o 
  -8  14  23   108613.46   128970.16   8884.58 o 
  -5  14  23      139.63      344.49   3941.76 o 
  -2  14  23     1225.06      799.34   4698.69 o 
 -13  15  23   107586.52   102220.30   9240.52 o 
 -10  15  23    20992.36    15123.89   6082.04 o 
  -7  15  23   231106.83   241944.55  12194.11 o 
  -4  15  23     5229.25     2484.52   4370.38 o 
  -1  15  23    53542.54    50236.44   6476.32 o 
 -15  16  23   137413.34   133166.42  10752.15 o 
 -12  16  23     6817.34     7282.00   6634.40 o 
  -9  16  23     1767.31     3250.67   6058.67 o 
  -6  16  23     2721.40     1282.72   4902.29 o 
  -3  16  23    41188.59    52044.56   6305.12 o 
 -14  17  23    15411.17    20127.38   7240.53 o 
 -11  17  23    42896.43    33287.38   7621.39 o 
  -8  17  23    19072.56    16735.52   6771.56 o 
  -5  17  23        4.53     1891.88   5194.66 o 
  -2  17  23   309821.69   317736.22  19077.19 o 
 -13  18  23     2561.04    -4621.32   6642.00 o 
 -10  18  23    73842.82    58925.16   9044.88 o 
  -7  18  23    50487.16    59990.29  11376.30 o 
  -4  18  23     7935.26      176.89   6116.22 o 
  -9  19  23    16766.04    26527.29   9750.97 o 
   0   0  24   567756.94   566692.38  28892.69 o 
  -1   2  24   276308.53   293025.28   7825.16 o 
  -3   3  24   399580.88   395310.41  13347.68 o 
   0   3  24    68548.59    75528.23   6868.05 o 
  -2   4  24    22147.45    25523.81   4033.93 o 
  -4   5  24    61656.35    68910.64   4641.08 o 
  -1   5  24    30194.57    27791.59   4301.66 o 
  -6   6  24    20128.34    16920.94   5976.06 o 
  -3   6  24  1903807.13  1876215.75  36659.88 o 
   0   6  24   339952.19   330238.47  14475.95 o 
  -5   7  24    17639.94    22144.55   3971.02 o 
  -2   7  24    13019.71    11291.36   4030.46 o 
  -7   8  24    29812.37    29486.55   4517.62 o 
  -4   8  24    12507.13    17618.14   4125.65 o 
  -1   8  24    19484.75    15685.44   3772.43 o 
  -9   9  24   246619.59   248256.53  15223.70 o 
  -6   9  24   457003.19   442351.13  11277.06 o 
  -3   9  24    75519.31    70684.26   5222.07 o 
   0   9  24   245309.23   271823.28  12024.25 o 
  -8  10  24    21495.41    23864.95   4843.73 o 
  -5  10  24   129289.58   139343.25   6784.46 o 
  -2  10  24    16707.50    23329.34   4249.46 o 
 -10  11  24   306094.81   340250.06  12239.06 o 
  -7  11  24      102.60     5071.83   3911.79 o 
  -4  11  24     2631.53     3014.51   3860.62 o 
  -1  11  24   323328.44   337811.75  13818.79 o 
 -12  12  24   435008.47   495421.28  20327.93 o 
  -9  12  24   174509.41   192718.98   9241.54 o 
  -6  12  24  1183050.12  1169132.00  24175.20 o 
  -3  12  24   487074.09   518709.34  16195.77 o 
   0  12  24   233615.70   262444.78  14389.54 o 
 -11  13  24     8004.91     6001.64   5402.31 o 
  -8  13  24    64423.07    59305.69   6901.73 o 
  -5  13  24   137799.86   132136.70   7894.78 o 
  -2  13  24     3382.02     4530.75   4718.23 o 
 -13  14  24    91646.37    82225.45   8957.12 o 
 -10  14  24    20653.95    17586.31   6324.42 o 
  -7  14  24     3419.36     1847.52   4979.84 o 
  -4  14  24    68696.31    57692.14   7111.11 o 
  -1  14  24    20272.95    20153.72   5192.44 o 
 -15  15  24       60.84    -5428.84  10973.70 o 
 -12  15  24   845298.81   911616.13  32949.85 o 
  -9  15  24   232196.64   220416.13  11656.36 o 
  -6  15  24    17347.93       95.27   5757.21 o 
  -3  15  24   835572.63   862111.75  22800.26 o 
   0  15  24   114643.95    95049.70  16678.27 o 
 -14  16  24    18762.18     9208.39   8311.53 o 
 -11  16  24    32562.61    36275.48   8485.96 o 
  -8  16  24    10173.63    16706.78   6886.09 o 
  -5  16  24    53767.57    56776.45   6819.84 o 
  -2  16  24    15744.11    24604.84   6774.04 o 
 -13  17  24      794.02    -6340.80   6340.80 o 
 -10  17  24     4140.29    -5377.72   6419.55 o 
  -7  17  24    11486.42    17129.44   7067.52 o 
  -4  17  24      286.15    -1157.21   5652.19 o 
 -12  18  24    47658.98    45771.58   9172.01 o 
  -9  18  24    86172.23    84912.22   9616.24 o 
  -6  18  24   251167.75   242646.52  15455.77 o 
  -2   3  25    52828.82    57589.85   4444.05 o 
  -1   4  25    32843.40    40371.26   4809.19 o 
  -3   5  25   345370.84   365437.56  10517.88 o 
  -5   6  25   186501.36   184270.89   7554.83 o 
  -2   6  25   445828.47   458631.00  12277.82 o 
  -4   7  25   136054.00   160388.03   8514.76 o 
  -1   7  25    49554.99    46616.86   5155.15 o 
  -6   8  25   158256.53   170150.67   9853.44 o 
  -3   8  25    67540.36    77344.56   5887.52 o 
  -8   9  25     1142.65    14117.55   3736.93 o 
  -5   9  25    48254.13    41749.59   5276.85 o 
  -2   9  25   114030.54   125336.58   7135.54 o 
  -7  10  25    23886.99    10265.79   4471.25 o 
  -4  10  25   180416.81   166171.81   7859.83 o 
  -1  10  25    29677.82    44705.84   5038.46 o 
  -9  11  25    19029.23    14873.22   4866.58 o 
  -6  11  25   187729.09   190229.75   9067.86 o 
  -3  11  25    15598.30    10095.56   4456.68 o 
 -11  12  25    43598.06    57544.04   9664.27 o 
  -8  12  25    15153.05     8643.42   4928.29 o 
  -5  12  25   126370.84   137274.66  10472.48 o 
  -2  12  25     3543.42      415.96   4581.14 o 
 -10  13  25    21602.23    31022.24   6019.82 o 
  -7  13  25   228910.45   239285.05  11184.69 o 
  -4  13  25    14477.69    19285.87   6125.13 o 
  -1  13  25       19.88     6446.44   4721.80 o 
 -12  14  25   279194.47   257813.44  15980.31 o 
  -9  14  25    45429.18    30961.82   6421.78 o 
  -6  14  25   165183.34   197464.75  15756.46 o 
  -3  14  25   132489.47   135307.02  10005.07 o 
 -14  15  25   134303.33   143414.20  12139.20 o 
 -11  15  25   134024.09   128031.69  10025.34 o 
  -8  15  25   191398.20   214177.52  11473.13 o 
  -5  15  25   173810.55   148651.89   9808.84 o 
  -2  15  25   293456.25   246726.84  11078.04 o 
 -13  16  25   134248.30   129688.70  10619.26 o 
 -10  16  25   117630.97    91824.86  11865.61 o 
  -7  16  25     4259.52    14129.61   6775.01 o 
  -4  16  25   122861.23   102598.50  10676.48 o 
  -1  16  25   221009.81   229694.92  13327.58 o 
 -12  17  25     4102.10     -235.64   6851.12 o 
  -9  17  25      972.04     7922.21   7056.90 o 
  -6  17  25    26844.61     7589.36   7446.75 o 
  -3  17  25    26399.93    31060.13   9246.22 o 
 -11  18  25    87173.38    99520.19  13805.36 o 
  -8  18  25     5230.97     4680.76   8493.54 o 
   0   1  26     6506.53    19604.79   5620.09 o 
  -2   2  26   395223.19   409406.91  15250.31 o 
  -1   3  26   143316.53   159625.42   6633.07 o 
  -3   4  26    30547.51    36631.99   4382.73 o 
   0   4  26     3330.59    -1065.98   6410.40 o 
  -5   5  26    25415.45    26217.53   6025.70 o 
  -2   5  26  1169646.87  1166039.62  24914.99 o 
  -4   6  26   699886.56   700617.19  16188.83 o 
  -1   6  26    21259.69    26922.60   4729.62 o 
  -6   7  26   210762.94   212391.23   8356.76 o 
  -3   7  26   569932.44   567739.00  14380.24 o 
   0   7  26   308835.34   314115.09  16939.12 o 
  -8   8  26    29519.35    35931.79  11540.43 o 
  -5   8  26    15291.71    16561.28   4500.07 o 
  -2   8  26   105065.29    96921.15   8378.12 o 
  -7   9  26   367739.56   351500.16  12809.42 o 
  -4   9  26    13107.73    12067.43   4514.04 o 
  -1   9  26      445.57    13335.07   4774.27 o 
  -9  10  26     5794.13     7496.02   4712.87 o 
  -6  10  26     6321.61     6559.78   5199.70 o 
  -3  10  26    55924.77    52623.36   5895.84 o 
   0  10  26      732.46    22138.42   7647.44 o 
 -11  11  26   247917.06   265551.50  22806.46 o 
  -8  11  26    21192.75    11957.82   5445.59 o 
  -5  11  26   845652.69   863834.50  22178.12 o 
  -2  11  26   337501.56   339850.09  12689.74 o 
 -10  12  26    80305.81    70465.43   7104.75 o 
  -7  12  26   624363.75   628166.50  18484.18 o 
  -4  12  26    13393.49     7210.11   5180.66 o 
  -1  12  26   115059.29   116880.09   8121.72 o 
 -12  13  26      790.94    -5308.67   5955.76 o 
  -9  13  26      712.64     6834.60   5271.73 o 
  -6  13  26   371450.34   349643.47  18898.74 o 
  -3  13  26     2708.86    11514.18   5472.79 o 
   0  13  26    45841.51    31967.24   8761.63 o 
 -14  14  26       40.96    -3560.71   9426.62 o 
 -11  14  26   566772.13   564582.94  18429.27 o 
  -8  14  26    72802.23    95601.23  10347.37 o 
  -5  14  26     2209.02     4315.94   5502.86 o 
  -2  14  26   424937.28   407147.94  22611.55 o 
 -13  15  26   348167.50   329153.06  21409.68 o 
 -10  15  26      110.62    -3421.81   6119.95 o 
  -7  15  26   154437.09   169710.67  12573.62 o 
  -4  15  26   408971.72   423770.59  16925.40 o 
  -1  15  26    33243.52    52947.88   8968.86 o 
 -12  16  26   242663.73   224480.58  12701.86 o 
  -9  16  26   223959.81   209388.30  14167.09 o 
  -6  16  26    42504.15    26979.76   8621.29 o 
  -3  16  26   270095.72   240976.17  15544.17 o 
 -11  17  26    29307.53    26364.87   8438.29 o 
  -8  17  26      306.11    13803.40   7997.47 o 
  -5  17  26    44944.91    46629.46  10867.43 o 
  -1   2  27    19806.05    24524.81   3849.69 o 
  -2   4  27    34847.74    36073.50   4581.36 o 
  -4   5  27    36480.47    25763.53   4362.46 o 
  -1   5  27    27012.77    27537.17   4906.47 o 
  -3   6  27   113862.87   122631.95   6879.43 o 
  -5   7  27    88482.27    82640.75   6968.11 o 
  -2   7  27    46512.10    46138.21   5368.25 o 
  -7   8  27    23065.93    24564.84   5131.28 o 
  -4   8  27    11256.50    18805.58   4831.77 o 
  -1   8  27    37336.68    27139.36   5300.38 o 
  -6   9  27    36702.17    44915.85   6546.72 o 
  -3   9  27    70937.27    66620.41   6121.48 o 
  -8  10  27     1756.07    -2560.60   5291.39 o 
  -5  10  27   236861.42   244617.08  10469.70 o 
  -2  10  27      819.71    -3689.35   4684.06 o 
 -10  11  27    22060.17    23831.51   7496.68 o 
  -7  11  27     1849.21     1314.47   5618.25 o 
  -4  11  27     6470.94     -736.05   4533.44 o 
  -1  11  27    19833.44    23112.97   6337.46 o 
  -9  12  27     5164.67    11158.84   5966.10 o 
  -6  12  27   176403.84   143650.72  10242.21 o 
  -3  12  27      675.79     1999.80   5648.60 o 
 -11  13  27     6861.72     1637.34   5639.28 o 
  -8  13  27    27225.60    64648.20   8322.78 o 
  -5  13  27     7306.39    19006.28   6569.51 o 
  -2  13  27       40.37    -2037.34   5872.55 o 
 -13  14  27    70450.96    51924.82  10834.24 o 
 -10  14  27   254313.36   278125.44  14473.66 o 
  -7  14  27    33089.23    27340.55   7607.54 o 
  -4  14  27   328303.28   354484.69  15547.70 o 
  -1  14  27    33378.45    28503.19   7931.78 o 
 -12  15  27    48715.98    14758.65   7703.68 o 
  -9  15  27       93.05    -3050.11   7087.82 o 
  -6  15  27      162.82    -1605.75   9312.84 o 
  -3  15  27    45326.85    38694.79   6992.54 o 
 -11  16  27     9577.51    -5902.81   6991.91 o 
  -8  16  27    32308.73    33064.21   8931.16 o 
  -5  16  27    64176.40    26197.46   9164.54 o 
  -1   1  28   331258.50   343779.84  13018.56 o 
   0   2  28     1261.21     3268.98   5125.79 o 
  -2   3  28   211511.00   211887.77   8436.86 o 
  -4   4  28   165084.17   175705.48  11437.80 o 
  -1   4  28      647.01    -1123.21   3796.55 o 
  -3   5  28   464144.03   476275.13  13561.11 o 
   0   5  28    64512.34    70954.61   9714.45 o 
  -5   6  28    14614.41    10732.96   4090.73 o 
  -2   6  28   215414.03   217557.09   8911.55 o 
  -7   7  28    14617.12    26266.72   6955.67 o 
  -4   7  28   167646.14   159116.33   8437.32 o 
  -1   7  28   304954.94   338692.84  11258.65 o 
  -6   8  28   222001.30   241277.02  10878.91 o 
  -3   8  28      151.78     1015.58   4225.16 o 
   0   8  28   382136.09   357869.78  17678.60 o 
  -8   9  28   186267.17   177755.02  10051.00 o 
  -5   9  28   233628.70   245313.16  10536.65 o 
  -2   9  28    19055.38    16151.22   5096.44 o 
 -10  10  28   285601.25   333816.38  23384.11 o 
  -7  10  28    63558.05    43488.37   7309.95 o 
  -4  10  28       67.57    -1805.88   4624.51 o 
  -1  10  28   146331.69   178445.23   9562.86 o 
  -9  11  28     1901.20    -2109.82   6033.35 o 
  -6  11  28   388822.16   393439.88  15878.97 o 
  -3  11  28    45699.30    37198.70   6493.22 o 
   0  11  28    34229.31    51306.02  12456.78 o 
 -11  12  28    69408.83    46064.24   8816.88 o 
  -8  12  28     5777.62     1128.91   6645.18 o 
  -5  12  28   197106.56   195774.13  11615.38 o 
  -2  12  28    59041.85    29560.76   7336.69 o 
 -13  13  28    11040.81     5646.04  13904.60 o 
 -10  13  28    24207.20    30553.74   8102.66 o 
  -7  13  28    93192.49    74145.42  10308.09 o 
  -4  13  28   121011.13   114026.68  10412.17 o 
  -1  13  28    30689.46    40983.99   8239.44 o 
 -12  14  28   154098.63   133083.31  12945.68 o 
  -9  14  28   145507.72   167987.92  12555.43 o 
  -6  14  28    68347.59    63723.58  13408.82 o 
  -3  14  28   250228.84   295405.03  14886.72 o 
   0  14  28    82952.80   126994.04  30045.74 o 
 -11  15  28   151454.39   148151.61  12014.85 o 
  -8  15  28   286687.81   309385.38  15565.75 o 
  -5  15  28      814.10    10254.95  10639.97 o 
  -2  15  28    86481.17    85347.02  12538.24 o 
 -10  16  28    49294.38    53084.16  11862.99 o 
  -7  16  28    41356.20    35108.49  11094.48 o 
  -1   3  29     5891.94    -2501.54   4300.26 o 
  -3   4  29    51022.31    55847.20   5367.72 o 
  -2   5  29    73303.70    85598.00   6244.35 o 
  -4   6  29      363.12     7382.84   5782.77 o 
  -1   6  29      950.35    -3152.35   3954.79 o 
  -6   7  29      750.28     1919.93   4573.04 o 
  -3   7  29   131685.61   133462.48   8010.74 o 
  -5   8  29    47082.23    62489.00   6664.17 o 
  -2   8  29     1490.06     -538.23   4380.23 o 
  -7   9  29    45091.32    30432.55   6320.90 o 
  -4   9  29    79546.13   106982.74  10830.17 o 
  -1   9  29     1932.26     9095.37   5104.49 o 
  -9  10  29    19920.42    13667.43   7817.92 o 
  -6  10  29     4030.86     6114.67   5347.50 o 
  -3  10  29     2028.26    -1200.44   4820.18 o 
  -8  11  29    47191.63    46984.84   9382.94 o 
  -5  11  29    13848.66    12670.35   5841.41 o 
  -2  11  29      319.54    -5309.87   5309.87 o 
 -10  12  29    40527.83    18558.95   7772.63 o 
  -7  12  29   186060.36   195921.86  13489.17 o 
  -4  12  29    66638.26    68123.13   8566.50 o 
  -1  12  29   139766.27   131443.66  10133.33 o 
 -12  13  29    22282.77    16697.55   8970.96 o 
  -9  13  29    82304.63    78093.22  16272.34 o 
  -6  13  29    19320.47    15837.64  10329.66 o 
  -3  13  29      245.33    -2087.83   6641.76 o 
 -11  14  29    26850.49     7465.85   8957.75 o 
  -8  14  29     4527.07    -9866.25  10295.64 o 
  -5  14  29   105577.86   127646.62  11831.25 o 
  -2  14  29    24544.96    21979.94   7854.59 o 
 -10  15  29      529.81    -2833.28  10249.02 o 
  -7  15  29    52713.19    39908.96  12601.71 o 
  -4  15  29     5224.28    -2587.96  11253.76 o 
   0   0  30  3246201.75  3364558.50 168477.11 o 
  -1   2  30    49028.76    63080.62   5948.10 o 
  -3   3  30   233440.78   229609.50  12864.23 o 
   0   3  30     5206.10     4698.74   5951.57 o 
  -2   4  30     6671.42    13942.72   4749.87 o 
  -4   5  30    41107.28    38828.35   5703.03 o 
  -1   5  30    37836.49    36087.74   5756.00 o 
  -6   6  30    42769.16    43035.22   7885.00 o 
  -3   6  30   541776.38   599740.31  16528.08 o 
   0   6  30   347354.94   368622.59  25159.26 o 
  -5   7  30    15203.14    23208.32   5945.79 o 
  -2   7  30     9660.08    16924.13   5097.93 o 
  -7   8  30    62791.11    49290.88   6931.88 o 
  -4   8  30    38612.61    47024.85   6233.11 o 
  -1   8  30    65390.24    50444.18   6610.58 o 
  -9   9  30  1530770.75  1410426.50  55809.36 o 
  -6   9  30   319291.41   315162.53  12311.32 o 
  -3   9  30    47987.15    46100.00   6429.09 o 
   0   9  30  1451897.88  1398648.50  41621.41 o 
  -8  10  30   160407.33   149634.41  10810.05 o 
  -5  10  30      587.95    10239.01   5641.57 o 
  -2  10  30   133166.05   125375.16   8972.15 o 
 -10  11  30    48310.66    34049.12   9316.75 o 
  -7  11  30       51.77     7853.62   5998.58 o 
  -4  11  30     7277.61       39.20   6487.02 o 
  -1  11  30    61527.93    68695.24   8396.59 o 
 -12  12  30   194564.58   154293.30  24707.05 o 
  -9  12  30    34986.63    28875.39   9194.08 o 
  -6  12  30   188470.63   215725.91  12507.84 o 
  -3  12  30   266685.56   242936.03  12542.24 o 
   0  12  30     8051.34    -7970.64   7970.64 o 
 -11  13  30      719.28     3695.39   8173.33 o 
  -8  13  30     4627.71      662.34   9400.30 o 
  -5  13  30     9470.43     2462.56   7675.43 o 
  -2  13  30     1806.71     4095.78   6608.80 o 
 -10  14  30     6845.46    -4007.70   9012.49 o 
  -7  14  30    71031.51    54037.41  13210.86 o 
  -4  14  30     5128.56     8142.02   7750.11 o 
  -2   3  31    12711.07    10387.56   4836.89 o 
  -1   4  31    90062.91    90710.60   7119.31 o 
  -3   5  31   104981.93   108933.02   8004.68 o 
  -5   6  31     1143.82     1539.22   4825.08 o 
  -2   6  31    18845.24    20295.71   5556.89 o 
  -4   7  31   135029.33   123272.64   8109.42 o 
  -1   7  31     4207.21     1551.44   5028.23 o 
  -6   8  31    11844.51     6855.74   5723.88 o 
  -3   8  31    29671.64    15893.25   5573.63 o 
  -8   9  31     3741.30     9218.77   7282.95 o 
  -5   9  31     2735.54      463.13   6131.95 o 
  -2   9  31   139916.20   116871.55   8700.08 o 
  -7  10  31    51991.02    37679.22   7251.78 o 
  -4  10  31     3656.76    -5181.51   5181.51 o 
  -1  10  31     7510.04    18003.20   5745.40 o 
  -9  11  31    14739.54    20377.88   7663.14 o 
  -6  11  31   120396.32    89193.13   8824.29 o 
  -3  11  31    36511.02    12553.61   6592.62 o 
 -11  12  31   157346.69   156553.89  13763.49 o 
  -8  12  31    92319.19    58905.11   8860.06 o 
  -5  12  31   143917.63   105109.37   9960.53 o 
  -2  12  31   101311.01    93829.59   9904.96 o 
 -10  13  31    78265.83    66391.73  11447.50 o 
  -7  13  31    20709.20    22852.41   8742.88 o 
  -4  13  31     7337.91     4543.05   7696.61 o 
  -9  14  31     2188.71     7640.56  25618.37 o 
  -6  14  31     2075.02     6656.41  29813.17 o 
   0   1  32   555660.19   530667.13  22678.13 o 
  -2   2  32    15249.24    17203.78   7119.14 o 
  -1   3  32    38494.96    36034.83   6081.57 o 
  -3   4  32   167331.67   170750.34   9040.38 o 
   0   4  32   122382.52   123718.65  12447.41 o 
  -5   5  32     5221.71    -5897.22   7425.13 o 
  -2   5  32   239476.17   244679.13  10654.50 o 
  -4   6  32   146510.06   152259.70   9498.02 o 
  -1   6  32    78419.01    66777.67   7009.24 o 
  -6   7  32    18202.88    17976.93   7031.50 o 
  -3   7  32   123547.85   137075.50   8890.29 o 
   0   7  32     2040.03    -6789.06   6789.06 o 
  -8   8  32   765778.19   763888.50  31433.63 o 
  -5   8  32    16341.97    14854.58   5928.92 o 
  -2   8  32      164.94     1776.43   5944.81 o 
  -7   9  32     8342.27     5728.69   5934.76 o 
  -4   9  32    65447.79    68299.06   7587.09 o 
  -1   9  32   477969.84   483533.16  17483.11 o 
  -9  10  32   247071.16   180772.52  19747.43 o 
  -6  10  32    89401.42    69129.05   8209.25 o 
  -3  10  32    10993.85    13732.26   6660.60 o 
   0  10  32   254263.56   220870.89  17272.05 o 
 -11  11  32    72325.38   116919.99  17789.72 o 
  -8  11  32     5122.21     1021.04   6862.46 o 
  -5  11  32   123566.99   127931.16  10663.93 o 
  -2  11  32    47076.56    59833.80   8039.19 o 
 -10  12  32    77434.38    59152.62  15439.94 o 
  -7  12  32    65216.16    62057.49   9569.70 o 
  -4  12  32    91494.48    91745.59  10035.32 o 
  -1  12  32    82791.15    88738.15  16070.75 o 
  -9  13  32    70112.16    64069.39  31842.63 o 
  -6  13  32    89278.73    87016.94  14002.86 o 
  -1   2  33    50710.30    46539.62   7128.36 o 
  -2   4  33      576.19     1252.22   4908.40 o 
  -4   5  33     2066.62     1405.19   5826.41 o 
  -1   5  33    11671.46     7054.19   5344.40 o 
  -3   6  33      103.28     7496.96   5480.71 o 
  -5   7  33    30893.08    34249.23   6542.52 o 
  -2   7  33    24982.21    31419.22   6378.60 o 
  -7   8  33    22653.59    14652.24   7404.73 o 
  -4   8  33      667.54     1073.10   5719.30 o 
  -1   8  33    42288.38    47758.32   6741.41 o 
  -6   9  33     2518.16     9443.33   6235.56 o 
  -3   9  33    12897.53    10312.00   6125.18 o 
  -8  10  33      921.89    -8284.77   8284.77 o 
  -5  10  33      681.97    -3088.39   6029.85 o 
  -2  10  33     7762.63     3036.80   6059.57 o 
 -10  11  33    60368.09    56746.12  17599.53 o 
  -7  11  33    33202.44    29743.77   9022.41 o 
  -4  11  33    27237.51    27172.20   7353.54 o 
  -1  11  33    41368.26    35215.29  10576.70 o 
  -9  12  33    31793.97    19926.00  12095.94 o 
  -6  12  33     5613.33    29202.00  15569.40 o 
  -3  12  33    11565.50    22374.89  13732.17 o 
  -1   1  34    43591.52    36424.05  14341.89 o 
   0   2  34     9830.40    16528.50   9651.32 o 
  -2   3  34   194000.53   198146.05  10624.67 o 
  -4   4  34   110400.02   129242.39  16174.52 o 
  -1   4  34     5441.58     9624.47   5544.97 o 
  -3   5  34   330780.94   319531.06  12729.45 o 
   0   5  34    15280.20    20324.68   8061.27 o 
  -5   6  34    19561.09     8956.23   6817.84 o 
  -2   6  34   235160.89   218203.95  10873.06 o 
  -7   7  34     1014.15     1909.06   9372.36 o 
  -4   7  34   206135.06   200431.28  10842.87 o 
  -1   7  34    82784.37    68399.25   8326.74 o 
  -6   8  34    55703.35    34543.87   8537.71 o 
  -3   8  34    25213.92    23681.55   6581.88 o 
   0   8  34   145215.78   175008.73  14033.35 o 
  -8   9  34    30395.94    31204.01   9440.89 o 
  -5   9  34    79948.32    74553.22   8223.98 o 
  -2   9  34     8000.22     -238.18   6102.59 o 
  -7  10  34    89258.09    75426.64   8963.25 o 
  -4  10  34      692.10    -4278.73   5966.45 o 
  -1  10  34     2226.24    -3430.31   5864.21 o 
  -6  11  34   227811.33   203613.16  14858.25 o 
  -3  11  34    89544.27   106320.50  12679.18 o 
  -1   3  35     1272.60     6800.73   5580.89 o 
  -3   4  35      102.18     2151.51   6273.62 o 
  -2   5  35    27300.53    18590.90   6626.92 o 
  -4   6  35   127840.47   115275.59   9697.40 o 
  -1   6  35    43978.52    29509.93   7298.20 o 
  -6   7  35     6242.45    -2479.67   6851.49 o 
  -3   7  35    22340.46    28011.51   7070.40 o 
  -5   8  35    13925.06    11382.58   6596.00 o 
  -2   8  35    50483.60    42659.16   7828.65 o 
  -7   9  35    13488.40    10989.09   8547.19 o 
  -4   9  35     6756.49     4431.58   6319.22 o 
  -1   9  35     3534.81    24669.76   7658.26 o 
  -6  10  35    41679.07    23519.78   9129.84 o 
  -3  10  35     2791.35    14090.31  11703.54 o 
  -1   2  36    54514.13    45806.50  10219.20 o 
  -3   3  36   154399.86   168409.77  15292.35 o 
   0   3  36     3655.00     6249.87   9793.37 o 
  -2   4  36     5002.45    11553.34   6632.90 o 
  -4   5  36    23965.79     5519.00   7454.96 o 
  -1   5  36    17349.93    11019.66   6518.86 o 
  -6   6  36    13025.06     7369.58  11678.88 o 
  -3   6  36   602649.37   609063.87  19255.91 o 
   0   6  36   168823.78   190299.19  16200.74 o 
  -5   7  36     4102.50     -806.94   6806.42 o 
  -2   7  36     4619.14     3094.58   6785.49 o 
  -7   8  36    29027.21     3851.64  23377.48 o 
  -4   8  36     7560.79    11346.05   6651.67 o 
  -1   8  36    20591.33    14419.38   7260.99 o 
  -2   3  37     5871.40     4792.69   6843.60 o 
  -1   4  37      106.76     3955.72   6877.21 o 
  -3   5  37    26310.29    16401.86   7263.76 o 
  -5   6  37    33308.39    20571.34   8626.87 o 
  -2   6  37    52804.21    27588.38   7541.62 o 
  -4   7  37     2317.96    12940.26   9192.57 o 
   0   1  38    76197.73    86131.79  18543.13 o 
  -2   2  38    21419.88    13097.83  21499.79 o 
  -1   3  38     3562.04     6073.25   8711.63 o 
  -3   4  38    24798.29    16712.24  11722.95 o 
   0   4  38     7730.65    -6591.98  15730.85 o 
                                                 
